# Supplementary material for: Saturation genome editing of 11 codons and exon 13 of BRCA2 coupled with chemotherapeutic drug response accurately determines pathogenicity of variants
Source: PLoS Genet. 2023 Sep 15;19(9):e1010940. doi: 10.1371/journal.pgen.1010940 (PMC10529611; doi:10.1371/journal.pgen.1010940)
Supplement: S1 File — (XLSX) [file pgen.1010940.s007.xlsx]

## Sheet: Primer details
Guide RNA
GUIDE_18_1976	Forward	CACCGTGGGGCTTCAAGAGGTGTAC
	Reverse	AAACGTACACCTCTTGAAGCCCCAC
GUIDE_18_1973	Forward	CACCGAGATGGGTGGTATGCTGTTA
	Reverse	AAACTAACAGCATACCACCCATCTC
GUIDE_3.1	Forward	CACCGACCTATTTAAAACTCCACAA
	Reverse	AAACTTGTGGAGTTTTAAATAGGTC
GUIDE_19.1	Forward	CACCGAGATTTCTGCTAACAGTACT
	Reverse	AAACAGTACTGTTAGCAGAAATCTC
Guide 13.2	Forward	CACCGGTCTTACCGAAAGGGTACAC
	Reverse	aaacGTGTACCCTTTCGGTAAGAC
Guide 13.3	Forward	CACCGTTTGTGTATTTACAGTAACA
	Reverse	AAACTGTTACTGTAAATACACAAAc
Screening primers
Exon 18	Forward	ATGGAAAGGGATGACACAGC
	Reverse	CAGTACATCTAAGAAATTGAGC
Exon 19	Forward	GGCAGTTCTAGAAGAATGAAAACTCT
	Reverse	AGTGATTCTCCTGCCTCAGC
Exon 3	Forward	TCACTGGTTAAAACTAAGGTGGGA
	Reverse	TGTGTCATGCTGGGCAAATC
Exon 13	Forward	TTGAGCATCTGTTACATTCACTG
	Reverse	TGAGAAAAGTCTCGTTTTTATAAATGA
ssODN (4nmole Ultramer)
Ex3_E58_NNN	AGTCAGCCCTTGCTCTTTGAATATTATTGGAGTTGAAGCCAGCTGATTATAAGATGGTTTtCTTTGTGGAGTTTTAAATAGGTTTGGNNNGTAATTGTTGTTTTTATGTTCAGATTCTTCTGCAGGTTCAGAATTATAGGGTGGAGCTTCTGAAGAAAGTTCTTCAAACCAATTAAGACT
Ex3_Y57_NNN	AGTCAGCCCTTGCTCTTTGAATATTATTGGAGTTGAAGCCAGCTGATTATAAGATGGTTTtCTTTGTGGAGTTTTAAATAGGTTTGGTTCNNNATTGTTGTTTTTATGTTCAGATTCTTCTGCAGGTTCAGAATTATAGGGTGGAGCTTCTGAAGAAAGTTCTTCAAACCAATTAAGACT
Ex3_P59_NNN	AGTCAGCCCTTGCTCTTTGAATATTATTGGAGTTGAAGCCAGCTGATTATAAGATGGTTTtCTTTGTGGAGTTTTAAATAGGTTNNNTTCGTAATTGTTGTTTTTATGTTCAGATTCTTCTGCAGGTTCAGAATTATAGGGTGGAGCTTCTGAAGAAAGTTCTTCAAACCAATTAAGACT
X18_T2722_NNN	TCCATGAAGAATAATCTTCTGACCAACTGTCAGTCTGCCATTCTTTAAGACAGCTAAGAGGGGAGGATCTAACTGGGCtTTAACAGCATACCACCCATCNNNAAGTTCAATAATGGCCACTTTTTGGGTATCTGCACTACTAGTTTTATTGCTAGAAGTTTCAGATATATTTGCGCTCAA
X18_D2723_NNN	TCCATGAAGAATAATCTTCTGACCAACTGTCAGTCTGCCATTCTTTAAGACAGCTAAGAGGGGAGGATCTAACTGGGCtTTAACAGCATACCACCCNNNTGTAAGTTCAATAATGGCCACTTTTTGGGTATCTGCACTACTAGTTTTATTGCTAGAAGTTTCAGATATATTTGCGCTCAA
X18_G2724_NNN	TCCATGAAGAATAATCTTCTGACCAACTGTCAGTCTGCCATTCTTTAAGACAGCTAAGAGGGGAGGATCTAACTGGGCtTTAACAGCATACCANNNATCTGTAAGTTCAATAATGGCCACTTTTTGGGTATCTGCACTACTAGTTTTATTGCTAGAAGTTTCAGATATATTTGCGCTCAA
x18_C2765_NNN	AAAACTTCTAGAATTTAACTGAATCAATGACTGATTTTTACCAAGAGTGCAAATTAATTTACCTTTAACATAAGAGATTCTGGGGCTTCAAGAGGTGTNNNtGCATCAGGAGAGCCCACCAGTTCTGCTCCATGAAGAATAATCTTCTGACCAACTGTCAGTCTGCCATTCTTTAAGACA
x18_P2767_NNN	AAAACTTCTAGAATTTAACTGAATCAATGACTGATTTTTACCAAGAGTGCAAATTAATTTACCTTTAACATAAGAGATTCTGGGGCTTCAAGNNNTGTACAtGCATCAGGAGAGCCCACCAGTTCTGCTCCATGAAGAATAATCTTCTGACCAACTGTCAGTCTGCCATTCTTTAAGACA
x18_L2768_NNN	AAAACTTCTAGAATTTAACTGAATCAATGACTGATTTTTACCAAGAGTGCAAATTAATTTACCTTTAACATAAGAGATTCTGGGGCTTCNNNAGGTGTACAtGCATCAGGAGAGCCCACCAGTTCTGCTCCATGAAGAATAATCTTCTGACCAACTGTCAGTCTGCCATTCTTTAAGACA
X19_T2783_NNN	CAACCAACATTTCCTCCATCACTGAAAAGCGATGATAAGGGCAGAGGAAAAGGTCTAGGGTCAGGAAAGAATCCAAGTTTGGTATACCAGCGAGCAGGtCGNNNACTGTTAGCAGAAATCTGGACAAATTAATAAATATATTGATTTAGTAGTTAAATATGTATTCAATTCTATTACAGA
X19_W2788_NNN	CAACCAACATTTCCTCCATCACTGAAAAGCGATGATAAGGGCAGAGGAAAAGGTCTAGGGTCAGGAAAGAATCCAAGTTTGGTATANNNGCGAGCAGGtCGAGTACTGTTAGCAGAAATCTGGACAAATTAATAAATATATTGATTTAGTAGTTAAATATGTATTCAATTCTATTACAGA
SGE library for Exon 13
13.23	AACATGTCTTACCGAAAGGGTACACAtGTAATCGGCTCTAAAGAAACBTGATGCATAAACAATCTTCGATCTTTTATTGTGCCTAGGAAACAATTATTTTATATTACATATTAGTTAAAATCTAAGAGAATATgCATGTTACTGTAAATACACAAAAAATTTGAGACAATTATAGGCTTT
13.23	AACATGTCTTACCGAAAGGGTACACAtGTAATCGGCTCTAAAGAAACAVGATGCATAAACAATCTTCGATCTTTTATTGTGCCTAGGAAACAATTATTTTATATTACATATTAGTTAAAATCTAAGAGAATATgCATGTTACTGTAAATACACAAAAAATTTGAGACAATTATAGGCTTT
13.23	AACATGTCTTACCGAAAGGGTACACAtGTAATCGGCTCTAAAGAAACATHATGCATAAACAATCTTCGATCTTTTATTGTGCCTAGGAAACAATTATTTTATATTACATATTAGTTAAAATCTAAGAGAATATgCATGTTACTGTAAATACACAAAAAATTTGAGACAATTATAGGCTTT
13.23	AACATGTCTTACCGAAAGGGTACACAtGTAATCGGCTCTAAAGAAACATGBTGCATAAACAATCTTCGATCTTTTATTGTGCCTAGGAAACAATTATTTTATATTACATATTAGTTAAAATCTAAGAGAATATgCATGTTACTGTAAATACACAAAAAATTTGAGACAATTATAGGCTTT
13.23	AACATGTCTTACCGAAAGGGTACACAtGTAATCGGCTCTAAAGAAACATGAVGCATAAACAATCTTCGATCTTTTATTGTGCCTAGGAAACAATTATTTTATATTACATATTAGTTAAAATCTAAGAGAATATgCATGTTACTGTAAATACACAAAAAATTTGAGACAATTATAGGCTTT
13.23	AACATGTCTTACCGAAAGGGTACACAtGTAATCGGCTCTAAAGAAACATGATHCATAAACAATCTTCGATCTTTTATTGTGCCTAGGAAACAATTATTTTATATTACATATTAGTTAAAATCTAAGAGAATATgCATGTTACTGTAAATACACAAAAAATTTGAGACAATTATAGGCTTT
13.23	AACATGTCTTACCGAAAGGGTACACAtGTAATCGGCTCTAAAGAAACATGATGDATAAACAATCTTCGATCTTTTATTGTGCCTAGGAAACAATTATTTTATATTACATATTAGTTAAAATCTAAGAGAATATgCATGTTACTGTAAATACACAAAAAATTTGAGACAATTATAGGCTTT
13.23	AACATGTCTTACCGAAAGGGTACACAtGTAATCGGCTCTAAAGAAACATGATGCBTAAACAATCTTCGATCTTTTATTGTGCCTAGGAAACAATTATTTTATATTACATATTAGTTAAAATCTAAGAGAATATgCATGTTACTGTAAATACACAAAAAATTTGAGACAATTATAGGCTTT
13.23	AACATGTCTTACCGAAAGGGTACACAtGTAATCGGCTCTAAAGAAACATGATGCAVAAACAATCTTCGATCTTTTATTGTGCCTAGGAAACAATTATTTTATATTACATATTAGTTAAAATCTAAGAGAATATgCATGTTACTGTAAATACACAAAAAATTTGAGACAATTATAGGCTTT
13.23	AACATGTCTTACCGAAAGGGTACACAtGTAATCGGCTCTAAAGAAACATGATGCATBAACAATCTTCGATCTTTTATTGTGCCTAGGAAACAATTATTTTATATTACATATTAGTTAAAATCTAAGAGAATATgCATGTTACTGTAAATACACAAAAAATTTGAGACAATTATAGGCTTT
13.23	AACATGTCTTACCGAAAGGGTACACAtGTAATCGGCTCTAAAGAAACATGATGCATABACAATCTTCGATCTTTTATTGTGCCTAGGAAACAATTATTTTATATTACATATTAGTTAAAATCTAAGAGAATATgCATGTTACTGTAAATACACAAAAAATTTGAGACAATTATAGGCTTT
13.23	AACATGTCTTACCGAAAGGGTACACAtGTAATCGGCTCTAAAGAAACATGATGCATAABCAATCTTCGATCTTTTATTGTGCCTAGGAAACAATTATTTTATATTACATATTAGTTAAAATCTAAGAGAATATgCATGTTACTGTAAATACACAAAAAATTTGAGACAATTATAGGCTTT
13.23	AACATGTCTTACCGAAAGGGTACACAtGTAATCGGCTCTAAAGAAACATGATGCATAAADAATCTTCGATCTTTTATTGTGCCTAGGAAACAATTATTTTATATTACATATTAGTTAAAATCTAAGAGAATATgCATGTTACTGTAAATACACAAAAAATTTGAGACAATTATAGGCTTT
13.23	AACATGTCTTACCGAAAGGGTACACAtGTAATCGGCTCTAAAGAAACATGATGCATAAACBATCTTCGATCTTTTATTGTGCCTAGGAAACAATTATTTTATATTACATATTAGTTAAAATCTAAGAGAATATgCATGTTACTGTAAATACACAAAAAATTTGAGACAATTATAGGCTTT
13.23	AACATGTCTTACCGAAAGGGTACACAtGTAATCGGCTCTAAAGAAACATGATGCATAAACABTCTTCGATCTTTTATTGTGCCTAGGAAACAATTATTTTATATTACATATTAGTTAAAATCTAAGAGAATATgCATGTTACTGTAAATACACAAAAAATTTGAGACAATTATAGGCTTT
13.23	AACATGTCTTACCGAAAGGGTACACAtGTAATCGGCTCTAAAGAAACATGATGCATAAACAAVCTTCGATCTTTTATTGTGCCTAGGAAACAATTATTTTATATTACATATTAGTTAAAATCTAAGAGAATATgCATGTTACTGTAAATACACAAAAAATTTGAGACAATTATAGGCTTT
13.23	AACATGTCTTACCGAAAGGGTACACAtGTAATCGGCTCTAAAGAAACATGATGCATAAACAATDTTCGATCTTTTATTGTGCCTAGGAAACAATTATTTTATATTACATATTAGTTAAAATCTAAGAGAATATgCATGTTACTGTAAATACACAAAAAATTTGAGACAATTATAGGCTTT
13.23	AACATGTCTTACCGAAAGGGTACACAtGTAATCGGCTCTAAAGAAACATGATGCATAAACAATCVTCGATCTTTTATTGTGCCTAGGAAACAATTATTTTATATTACATATTAGTTAAAATCTAAGAGAATATgCATGTTACTGTAAATACACAAAAAATTTGAGACAATTATAGGCTTT
13.23	AACATGTCTTACCGAAAGGGTACACAtGTAATCGGCTCTAAAGAAACATGATGCATAAACAATCTVCGATCTTTTATTGTGCCTAGGAAACAATTATTTTATATTACATATTAGTTAAAATCTAAGAGAATATgCATGTTACTGTAAATACACAAAAAATTTGAGACAATTATAGGCTTT
13.23	AACATGTCTTACCGAAAGGGTACACAtGTAATCGGCTCTAAAGAAACATGATGCATAAACAATCTTDGATCTTTTATTGTGCCTAGGAAACAATTATTTTATATTACATATTAGTTAAAATCTAAGAGAATATgCATGTTACTGTAAATACACAAAAAATTTGAGACAATTATAGGCTTT
13.23	AACATGTCTTACCGAAAGGGTACACAtGTAATCGGCTCTAAAGAAACATGATGCATAAACAATCTTCHATCTTTTATTGTGCCTAGGAAACAATTATTTTATATTACATATTAGTTAAAATCTAAGAGAATATgCATGTTACTGTAAATACACAAAAAATTTGAGACAATTATAGGCTTT
13.23	AACATGTCTTACCGAAAGGGTACACAtGTAATCGGCTCTAAAGAAACATGATGCATAAACAATCTTCGBTCTTTTATTGTGCCTAGGAAACAATTATTTTATATTACATATTAGTTAAAATCTAAGAGAATATgCATGTTACTGTAAATACACAAAAAATTTGAGACAATTATAGGCTTT
13.23	AACATGTCTTACCGAAAGGGTACACAtGTAATCGGCTCTAAAGAAACATGATGCATAAACAATCTTCGAVCTTTTATTGTGCCTAGGAAACAATTATTTTATATTACATATTAGTTAAAATCTAAGAGAATATgCATGTTACTGTAAATACACAAAAAATTTGAGACAATTATAGGCTTT
13.23	AACATGTCTTACCGAAAGGGTACACAtGTAATCGGCTCTAAAGAAACATGATGCATAAACAATCTTCGATDTTTTATTGTGCCTAGGAAACAATTATTTTATATTACATATTAGTTAAAATCTAAGAGAATATgCATGTTACTGTAAATACACAAAAAATTTGAGACAATTATAGGCTTT
13.23	AACATGTCTTACCGAAAGGGTACACAtGTAATCGGCTCTAAAGAAACATGATGCATAAACAATCTTCGATCVTTTATTGTGCCTAGGAAACAATTATTTTATATTACATATTAGTTAAAATCTAAGAGAATATgCATGTTACTGTAAATACACAAAAAATTTGAGACAATTATAGGCTTT
13.23	AACATGTCTTACCGAAAGGGTACACAtGTAATCGGCTCTAAAGAAACATGATGCATAAACAATCTTCGATCTVTTATTGTGCCTAGGAAACAATTATTTTATATTACATATTAGTTAAAATCTAAGAGAATATgCATGTTACTGTAAATACACAAAAAATTTGAGACAATTATAGGCTTT
13.23	AACATGTCTTACCGAAAGGGTACACAtGTAATCGGCTCTAAAGAAACATGATGCATAAACAATCTTCGATCTTVTATTGTGCCTAGGAAACAATTATTTTATATTACATATTAGTTAAAATCTAAGAGAATATgCATGTTACTGTAAATACACAAAAAATTTGAGACAATTATAGGCTTT
13.23	AACATGTCTTACCGAAAGGGTACACAtGTAATCGGCTCTAAAGAAACATGATGCATAAACAATCTTCGATCTTTVATTGTGCCTAGGAAACAATTATTTTATATTACATATTAGTTAAAATCTAAGAGAATATgCATGTTACTGTAAATACACAAAAAATTTGAGACAATTATAGGCTTT
13.23	AACATGTCTTACCGAAAGGGTACACAtGTAATCGGCTCTAAAGAAACATGATGCATAAACAATCTTCGATCTTTTBTTGTGCCTAGGAAACAATTATTTTATATTACATATTAGTTAAAATCTAAGAGAATATgCATGTTACTGTAAATACACAAAAAATTTGAGACAATTATAGGCTTT
13.23	AACATGTCTTACCGAAAGGGTACACAtGTAATCGGCTCTAAAGAAACATGATGCATAAACAATCTTCGATCTTTTAVTGTGCCTAGGAAACAATTATTTTATATTACATATTAGTTAAAATCTAAGAGAATATgCATGTTACTGTAAATACACAAAAAATTTGAGACAATTATAGGCTTT
13.23	AACATGTCTTACCGAAAGGGTACACAtGTAATCGGCTCTAAAGAAACATGATGCATAAACAATCTTCGATCTTTTATVGTGCCTAGGAAACAATTATTTTATATTACATATTAGTTAAAATCTAAGAGAATATgCATGTTACTGTAAATACACAAAAAATTTGAGACAATTATAGGCTTT
13.23	AACATGTCTTACCGAAAGGGTACACAtGTAATCGGCTCTAAAGAAACATGATGCATAAACAATCTTCGATCTTTTATTHTGCCTAGGAAACAATTATTTTATATTACATATTAGTTAAAATCTAAGAGAATATgCATGTTACTGTAAATACACAAAAAATTTGAGACAATTATAGGCTTT
13.23	AACATGTCTTACCGAAAGGGTACACAtGTAATCGGCTCTAAAGAAACATGATGCATAAACAATCTTCGATCTTTTATTGVGCCTAGGAAACAATTATTTTATATTACATATTAGTTAAAATCTAAGAGAATATgCATGTTACTGTAAATACACAAAAAATTTGAGACAATTATAGGCTTT
13.23	AACATGTCTTACCGAAAGGGTACACAtGTAATCGGCTCTAAAGAAACATGATGCATAAACAATCTTCGATCTTTTATTGTHCCTAGGAAACAATTATTTTATATTACATATTAGTTAAAATCTAAGAGAATATgCATGTTACTGTAAATACACAAAAAATTTGAGACAATTATAGGCTTT
13.23	AACATGTCTTACCGAAAGGGTACACAtGTAATCGGCTCTAAAGAAACATGATGCATAAACAATCTTCGATCTTTTATTGTGDCTAGGAAACAATTATTTTATATTACATATTAGTTAAAATCTAAGAGAATATgCATGTTACTGTAAATACACAAAAAATTTGAGACAATTATAGGCTTT
13.23	AACATGTCTTACCGAAAGGGTACACAtGTAATCGGCTCTAAAGAAACATGATGCATAAACAATCTTCGATCTTTTATTGTGCDTAGGAAACAATTATTTTATATTACATATTAGTTAAAATCTAAGAGAATATgCATGTTACTGTAAATACACAAAAAATTTGAGACAATTATAGGCTTT
13.23	AACATGTCTTACCGAAAGGGTACACAtGTAATCGGCTCTAAAGAAACATGATGCATAAACAATCTTCGATCTTTTATTGTGCCVAGGAAACAATTATTTTATATTACATATTAGTTAAAATCTAAGAGAATATgCATGTTACTGTAAATACACAAAAAATTTGAGACAATTATAGGCTTT
13.23	AACATGTCTTACCGAAAGGGTACACAtGTAATCGGCTCTAAAGAAACATGATGCATAAACAATCTTCGATCTTTTATTGTGCCTBGGAAACAATTATTTTATATTACATATTAGTTAAAATCTAAGAGAATATgCATGTTACTGTAAATACACAAAAAATTTGAGACAATTATAGGCTTT
13.23	AACATGTCTTACCGAAAGGGTACACAtGTAATCGGCTCTAAAGAAACATGATGCATAAACAATCTTCGATCTTTTATTGTGCCTAHGAAACAATTATTTTATATTACATATTAGTTAAAATCTAAGAGAATATgCATGTTACTGTAAATACACAAAAAATTTGAGACAATTATAGGCTTT
13.23	AACATGTCTTACCGAAAGGGTACACAtGTAATCGGCTCTAAAGAAACATGATGCATAAACAATCTTCGATCTTTTATTGTGCCTAGHAAACAATTATTTTATATTACATATTAGTTAAAATCTAAGAGAATATgCATGTTACTGTAAATACACAAAAAATTTGAGACAATTATAGGCTTT
13.23	AACATGTCTTACCGAAAGGGTACACAtGTAATCGGCTCTAAAGAAACATGATGCATAAACAATCTTCGATCTTTTATTGTGCCTAGGBAACAATTATTTTATATTACATATTAGTTAAAATCTAAGAGAATATgCATGTTACTGTAAATACACAAAAAATTTGAGACAATTATAGGCTTT
13.23	AACATGTCTTACCGAAAGGGTACACAtGTAATCGGCTCTAAAGAAACATGATGCATAAACAATCTTCGATCTTTTATTGTGCCTAGGABACAATTATTTTATATTACATATTAGTTAAAATCTAAGAGAATATgCATGTTACTGTAAATACACAAAAAATTTGAGACAATTATAGGCTTT
13.23	AACATGTCTTACCGAAAGGGTACACAtGTAATCGGCTCTAAAGAAACATGATGCATAAACAATCTTCGATCTTTTATTGTGCCTAGGAABCAATTATTTTATATTACATATTAGTTAAAATCTAAGAGAATATgCATGTTACTGTAAATACACAAAAAATTTGAGACAATTATAGGCTTT
13.23	AACATGTCTTACCGAAAGGGTACACAtGTAATCGGCTCTAAAGAAACATGATGCATAAACAATCTTCGATCTTTTATTGTGCCTAGGAAADAATTATTTTATATTACATATTAGTTAAAATCTAAGAGAATATgCATGTTACTGTAAATACACAAAAAATTTGAGACAATTATAGGCTTT
13.23	AACATGTCTTACCGAAAGGGTACACAtGTAATCGGCTCTAAAGAAACATGATGCATAAACAATCTTCGATCTTTTATTGTGCCTAGGAAACBATTATTTTATATTACATATTAGTTAAAATCTAAGAGAATATgCATGTTACTGTAAATACACAAAAAATTTGAGACAATTATAGGCTTT
13.23	AACATGTCTTACCGAAAGGGTACACAtGTAATCGGCTCTAAAGAAACATGATGCATAAACAATCTTCGATCTTTTATTGTGCCTAGGAAACABTTATTTTATATTACATATTAGTTAAAATCTAAGAGAATATgCATGTTACTGTAAATACACAAAAAATTTGAGACAATTATAGGCTTT
13.23	AACATGTCTTACCGAAAGGGTACACAtGTAATCGGCTCTAAAGAAACATGATGCATAAACAATCTTCGATCTTTTATTGTGCCTAGGAAACAAVTATTTTATATTACATATTAGTTAAAATCTAAGAGAATATgCATGTTACTGTAAATACACAAAAAATTTGAGACAATTATAGGCTTT
13.2	ATTTTTAGAAATGTTCATTTATAAAAACGAGACTTTTCTCATACTGTATTAGAATTTAGAAAAATTTAAACATHTCTTACCGAAAGGGTACACAtGTAATCGGCTCTAAAGAAACATGATGCATAAACAATCTTCGATCTTTTATTGTGCCTAGGAAACAATTATTTTATATTACATATT
13.2	ATTTTTAGAAATGTTCATTTATAAAAACGAGACTTTTCTCATACTGTATTAGAATTTAGAAAAATTTAAACATGVCTTACCGAAAGGGTACACAtGTAATCGGCTCTAAAGAAACATGATGCATAAACAATCTTCGATCTTTTATTGTGCCTAGGAAACAATTATTTTATATTACATATT
13.2	ATTTTTAGAAATGTTCATTTATAAAAACGAGACTTTTCTCATACTGTATTAGAATTTAGAAAAATTTAAACATGTDTTACCGAAAGGGTACACAtGTAATCGGCTCTAAAGAAACATGATGCATAAACAATCTTCGATCTTTTATTGTGCCTAGGAAACAATTATTTTATATTACATATT
13.2	ATTTTTAGAAATGTTCATTTATAAAAACGAGACTTTTCTCATACTGTATTAGAATTTAGAAAAATTTAAACATGTCVTACCGAAAGGGTACACAtGTAATCGGCTCTAAAGAAACATGATGCATAAACAATCTTCGATCTTTTATTGTGCCTAGGAAACAATTATTTTATATTACATATT
13.2	ATTTTTAGAAATGTTCATTTATAAAAACGAGACTTTTCTCATACTGTATTAGAATTTAGAAAAATTTAAACATGTCTVACCGAAAGGGTACACAtGTAATCGGCTCTAAAGAAACATGATGCATAAACAATCTTCGATCTTTTATTGTGCCTAGGAAACAATTATTTTATATTACATATT
13.2	ATTTTTAGAAATGTTCATTTATAAAAACGAGACTTTTCTCATACTGTATTAGAATTTAGAAAAATTTAAACATGTCTTBCCGAAAGGGTACACAtGTAATCGGCTCTAAAGAAACATGATGCATAAACAATCTTCGATCTTTTATTGTGCCTAGGAAACAATTATTTTATATTACATATT
13.2	ATTTTTAGAAATGTTCATTTATAAAAACGAGACTTTTCTCATACTGTATTAGAATTTAGAAAAATTTAAACATGTCTTADCGAAAGGGTACACAtGTAATCGGCTCTAAAGAAACATGATGCATAAACAATCTTCGATCTTTTATTGTGCCTAGGAAACAATTATTTTATATTACATATT
13.2	ATTTTTAGAAATGTTCATTTATAAAAACGAGACTTTTCTCATACTGTATTAGAATTTAGAAAAATTTAAACATGTCTTACDGAAAGGGTACACAtGTAATCGGCTCTAAAGAAACATGATGCATAAACAATCTTCGATCTTTTATTGTGCCTAGGAAACAATTATTTTATATTACATATT
13.2	ATTTTTAGAAATGTTCATTTATAAAAACGAGACTTTTCTCATACTGTATTAGAATTTAGAAAAATTTAAACATGTCTTACCHAAAGGGTACACAtGTAATCGGCTCTAAAGAAACATGATGCATAAACAATCTTCGATCTTTTATTGTGCCTAGGAAACAATTATTTTATATTACATATT
13.2	ATTTTTAGAAATGTTCATTTATAAAAACGAGACTTTTCTCATACTGTATTAGAATTTAGAAAAATTTAAACATGTCTTACCGBAAGGGTACACAtGTAATCGGCTCTAAAGAAACATGATGCATAAACAATCTTCGATCTTTTATTGTGCCTAGGAAACAATTATTTTATATTACATATT
13.2	ATTTTTAGAAATGTTCATTTATAAAAACGAGACTTTTCTCATACTGTATTAGAATTTAGAAAAATTTAAACATGTCTTACCGABAGGGTACACAtGTAATCGGCTCTAAAGAAACATGATGCATAAACAATCTTCGATCTTTTATTGTGCCTAGGAAACAATTATTTTATATTACATATT
13.2	ATTTTTAGAAATGTTCATTTATAAAAACGAGACTTTTCTCATACTGTATTAGAATTTAGAAAAATTTAAACATGTCTTACCGAABGGGTACACAtGTAATCGGCTCTAAAGAAACATGATGCATAAACAATCTTCGATCTTTTATTGTGCCTAGGAAACAATTATTTTATATTACATATT
13.2	ATTTTTAGAAATGTTCATTTATAAAAACGAGACTTTTCTCATACTGTATTAGAATTTAGAAAAATTTAAACATGTCTTACCGAAAHGGTACACAtGTAATCGGCTCTAAAGAAACATGATGCATAAACAATCTTCGATCTTTTATTGTGCCTAGGAAACAATTATTTTATATTACATATT
13.2	ATTTTTAGAAATGTTCATTTATAAAAACGAGACTTTTCTCATACTGTATTAGAATTTAGAAAAATTTAAACATGTCTTACCGAAAGHGTACACAtGTAATCGGCTCTAAAGAAACATGATGCATAAACAATCTTCGATCTTTTATTGTGCCTAGGAAACAATTATTTTATATTACATATT
13.2	ATTTTTAGAAATGTTCATTTATAAAAACGAGACTTTTCTCATACTGTATTAGAATTTAGAAAAATTTAAACATGTCTTACCGAAAGGHTACACAtGTAATCGGCTCTAAAGAAACATGATGCATAAACAATCTTCGATCTTTTATTGTGCCTAGGAAACAATTATTTTATATTACATATT
13.2	ATTTTTAGAAATGTTCATTTATAAAAACGAGACTTTTCTCATACTGTATTAGAATTTAGAAAAATTTAAACATGTCTTACCGAAAGGGVACACAtGTAATCGGCTCTAAAGAAACATGATGCATAAACAATCTTCGATCTTTTATTGTGCCTAGGAAACAATTATTTTATATTACATATT
13.2	ATTTTTAGAAATGTTCATTTATAAAAACGAGACTTTTCTCATACTGTATTAGAATTTAGAAAAATTTAAACATGTCTTACCGAAAGGGTBCACAtGTAATCGGCTCTAAAGAAACATGATGCATAAACAATCTTCGATCTTTTATTGTGCCTAGGAAACAATTATTTTATATTACATATT
13.2	ATTTTTAGAAATGTTCATTTATAAAAACGAGACTTTTCTCATACTGTATTAGAATTTAGAAAAATTTAAACATGTCTTACCGAAAGGGTADACAtGTAATCGGCTCTAAAGAAACATGATGCATAAACAATCTTCGATCTTTTATTGTGCCTAGGAAACAATTATTTTATATTACATATT
13.2	ATTTTTAGAAATGTTCATTTATAAAAACGAGACTTTTCTCATACTGTATTAGAATTTAGAAAAATTTAAACATGTCTTACCGAAAGGGTACBCAtGTAATCGGCTCTAAAGAAACATGATGCATAAACAATCTTCGATCTTTTATTGTGCCTAGGAAACAATTATTTTATATTACATATT
13.2	ATTTTTAGAAATGTTCATTTATAAAAACGAGACTTTTCTCATACTGTATTAGAATTTAGAAAAATTTAAACATGTCTTACCGAAAGGGTACADAtGTAATCGGCTCTAAAGAAACATGATGCATAAACAATCTTCGATCTTTTATTGTGCCTAGGAAACAATTATTTTATATTACATATT
13.2	ATTTTTAGAAATGTTCATTTATAAAAACGAGACTTTTCTCATACTGTATTAGAATTTAGAAAAATTTAAACATGTCTTACCGAAAGGGTACACBtGTAATCGGCTCTAAAGAAACATGATGCATAAACAATCTTCGATCTTTTATTGTGCCTAGGAAACAATTATTTTATATTACATATT
13.2	ATTTTTAGAAATGTTCATTTATAAAAACGAGACTTTTCTCATACTGTATTAGAATTTAGAAAAATTTAAACATGTCTTACCGAAAGGGTACACAtHTAATCGGCTCTAAAGAAACATGATGCATAAACAATCTTCGATCTTTTATTGTGCCTAGGAAACAATTATTTTATATTACATATT
13.2	ATTTTTAGAAATGTTCATTTATAAAAACGAGACTTTTCTCATACTGTATTAGAATTTAGAAAAATTTAAACATGTCTTACCGAAAGGGTACACAtGVAATCGGCTCTAAAGAAACATGATGCATAAACAATCTTCGATCTTTTATTGTGCCTAGGAAACAATTATTTTATATTACATATT
13.2	ATTTTTAGAAATGTTCATTTATAAAAACGAGACTTTTCTCATACTGTATTAGAATTTAGAAAAATTTAAACATGTCTTACCGAAAGGGTACACAtGTBATCGGCTCTAAAGAAACATGATGCATAAACAATCTTCGATCTTTTATTGTGCCTAGGAAACAATTATTTTATATTACATATT
13.2	ATTTTTAGAAATGTTCATTTATAAAAACGAGACTTTTCTCATACTGTATTAGAATTTAGAAAAATTTAAACATGTCTTACCGAAAGGGTACACAtGTABTCGGCTCTAAAGAAACATGATGCATAAACAATCTTCGATCTTTTATTGTGCCTAGGAAACAATTATTTTATATTACATATT
13.2	ATTTTTAGAAATGTTCATTTATAAAAACGAGACTTTTCTCATACTGTATTAGAATTTAGAAAAATTTAAACATGTCTTACCGAAAGGGTACACAtGTAAVCGGCTCTAAAGAAACATGATGCATAAACAATCTTCGATCTTTTATTGTGCCTAGGAAACAATTATTTTATATTACATATT
13.2	ATTTTTAGAAATGTTCATTTATAAAAACGAGACTTTTCTCATACTGTATTAGAATTTAGAAAAATTTAAACATGTCTTACCGAAAGGGTACACAtGTAATDGGCTCTAAAGAAACATGATGCATAAACAATCTTCGATCTTTTATTGTGCCTAGGAAACAATTATTTTATATTACATATT
13.2	ATTTTTAGAAATGTTCATTTATAAAAACGAGACTTTTCTCATACTGTATTAGAATTTAGAAAAATTTAAACATGTCTTACCGAAAGGGTACACAtGTAATCHGCTCTAAAGAAACATGATGCATAAACAATCTTCGATCTTTTATTGTGCCTAGGAAACAATTATTTTATATTACATATT
13.2	ATTTTTAGAAATGTTCATTTATAAAAACGAGACTTTTCTCATACTGTATTAGAATTTAGAAAAATTTAAACATGTCTTACCGAAAGGGTACACAtGTAATCGHCTCTAAAGAAACATGATGCATAAACAATCTTCGATCTTTTATTGTGCCTAGGAAACAATTATTTTATATTACATATT
13.2	ATTTTTAGAAATGTTCATTTATAAAAACGAGACTTTTCTCATACTGTATTAGAATTTAGAAAAATTTAAACATGTCTTACCGAAAGGGTACACAtGTAATCGGDTCTAAAGAAACATGATGCATAAACAATCTTCGATCTTTTATTGTGCCTAGGAAACAATTATTTTATATTACATATT
13.2	ATTTTTAGAAATGTTCATTTATAAAAACGAGACTTTTCTCATACTGTATTAGAATTTAGAAAAATTTAAACATGTCTTACCGAAAGGGTACACAtGTAATCGGCVCTAAAGAAACATGATGCATAAACAATCTTCGATCTTTTATTGTGCCTAGGAAACAATTATTTTATATTACATATT
13.2	ATTTTTAGAAATGTTCATTTATAAAAACGAGACTTTTCTCATACTGTATTAGAATTTAGAAAAATTTAAACATGTCTTACCGAAAGGGTACACAtGTAATCGGCTDTAAAGAAACATGATGCATAAACAATCTTCGATCTTTTATTGTGCCTAGGAAACAATTATTTTATATTACATATT
13.2	ATTTTTAGAAATGTTCATTTATAAAAACGAGACTTTTCTCATACTGTATTAGAATTTAGAAAAATTTAAACATGTCTTACCGAAAGGGTACACAtGTAATCGGCTCVAAAGAAACATGATGCATAAACAATCTTCGATCTTTTATTGTGCCTAGGAAACAATTATTTTATATTACATATT
13.2	ATTTTTAGAAATGTTCATTTATAAAAACGAGACTTTTCTCATACTGTATTAGAATTTAGAAAAATTTAAACATGTCTTACCGAAAGGGTACACAtGTAATCGGCTCTBAAGAAACATGATGCATAAACAATCTTCGATCTTTTATTGTGCCTAGGAAACAATTATTTTATATTACATATT
13.2	ATTTTTAGAAATGTTCATTTATAAAAACGAGACTTTTCTCATACTGTATTAGAATTTAGAAAAATTTAAACATGTCTTACCGAAAGGGTACACAtGTAATCGGCTCTABAGAAACATGATGCATAAACAATCTTCGATCTTTTATTGTGCCTAGGAAACAATTATTTTATATTACATATT
13.2	ATTTTTAGAAATGTTCATTTATAAAAACGAGACTTTTCTCATACTGTATTAGAATTTAGAAAAATTTAAACATGTCTTACCGAAAGGGTACACAtGTAATCGGCTCTAABGAAACATGATGCATAAACAATCTTCGATCTTTTATTGTGCCTAGGAAACAATTATTTTATATTACATATT
13.2	ATTTTTAGAAATGTTCATTTATAAAAACGAGACTTTTCTCATACTGTATTAGAATTTAGAAAAATTTAAACATGTCTTACCGAAAGGGTACACAtGTAATCGGCTCTAAAHAAACATGATGCATAAACAATCTTCGATCTTTTATTGTGCCTAGGAAACAATTATTTTATATTACATATT
13.2	ATTTTTAGAAATGTTCATTTATAAAAACGAGACTTTTCTCATACTGTATTAGAATTTAGAAAAATTTAAACATGTCTTACCGAAAGGGTACACAtGTAATCGGCTCTAAAGBAACATGATGCATAAACAATCTTCGATCTTTTATTGTGCCTAGGAAACAATTATTTTATATTACATATT
13.2	ATTTTTAGAAATGTTCATTTATAAAAACGAGACTTTTCTCATACTGTATTAGAATTTAGAAAAATTTAAACATGTCTTACCGAAAGGGTACACAtGTAATCGGCTCTAAAGABACATGATGCATAAACAATCTTCGATCTTTTATTGTGCCTAGGAAACAATTATTTTATATTACATATT
13.2	ATTTTTAGAAATGTTCATTTATAAAAACGAGACTTTTCTCATACTGTATTAGAATTTAGAAAAATTTAAACATGTCTTACCGAAAGGGTACACAtGTAATCGGCTCTAAAGAABCATGATGCATAAACAATCTTCGATCTTTTATTGTGCCTAGGAAACAATTATTTTATATTACATATT
13.2	ATTTTTAGAAATGTTCATTTATAAAAACGAGACTTTTCTCATACTGTATTAGAATTTAGAAAAATTTAAACATGTCTTACCGAAAGGGTACACAtGTAATCGGCTCTAAAGAAADATGATGCATAAACAATCTTCGATCTTTTATTGTGCCTAGGAAACAATTATTTTATATTACATATT
