# Supplementary material for: Saturation genome editing of 11 codons and exon 13 of BRCA2 coupled with chemotherapeutic drug response accurately determines pathogenicity of variants
Source: PLoS Genet. 2023 Sep 15;19(9):e1010940. doi: 10.1371/journal.pgen.1010940 (PMC10529611; doi:10.1371/journal.pgen.1010940)
Supplement: S2 File — (XLSX) [file pgen.1010940.s008.xlsx]

## Sheet: 11 codons
c.Nomenclature	p.Nomenclature	Exon	Function Score_DMSO	Function Score_Cis	Function Score_Ola	PIF	Our_classification	AlignGVGD	CADD score	BayesDel score	PRIOR score	Prior_grade	Previous Functional result Richardson et.al AJHG 2021	Previous Functional result (Ikegami et al Nature comm, 2020)	ClinVar classification
NM_000059.4(BRCA2):c.8164A>G	T 2722A	18	-2.2825	-2.37523	-2.87079	1	Non functional	C55	4.04839	0.444001	0.66	Moderate	Pathogenic		conflicting reports
NM_000059.4(BRCA2):c.8164A>T	T 2722S	18	-0.329588	-0.473216	-1.26438	2e-16	Functional	C55	3.93319	0.23515	0.66	Moderate
NM_000059.4(BRCA2):c.8165C>A	T 2722K	18	-3.01719	-2.47347	-2.55321	1	Non functional	C65	3.9296	0.457924	0.81	High	Pathogenic	Class4/5	Pathogenic
NM_000059.4(BRCA2):c.8165C>G	T 2722R	18	-1.76928	-3.73675	-2.30781	1	Non functional	C65	3.88986	0.457924	0.81	High	Pathogenic	Class4/5	Pathogenic
NM_000059.4(BRCA2):c.8165C>T	T 2722I	18	-1.89285	-1.65179	-3.31314	1	Non functional	C65	3.8659	0.457924	0.81	High	Pathogenic		conflicting reports
NM_000059.4(BRCA2):c.8166A>C	T 2722T	18	-0.455199	-0.339413	-0.974553	2e-16	Functional				0.02	Null
NM_000059.4(BRCA2):c.8166A>G	T 2722T	18	-0.504264	-0.63666	-0.276528	2e-16	Functional				0.02	Null
NM_000059.4(BRCA2):c.8166A>T	T 2722T	18	-0.794745	-0.190547	-0.322525	2e-16	Functional				0.02	Null
NM_000059.4(BRCA2):c.8167G>C	D 2723H	18	-3.26659	-2.59286	-3.42811	1	Non functional	C65	4.45509	0.569311	0.81	High	Pathogenic	Class5	Pathogenic
NM_000059.4(BRCA2):c.8167G>A	D 2723N	18	-1.95863	-2.82803	-3.03207	1	Non functional	C15	4.4715	0.27692	0.29	Low	Pathogenic		Conflicting reports
NM_000059.4(BRCA2):c.8167G>T	D 2723Y	18	-1.88353	-2.07883	-2.23357	1	Non functional	C65	4.48068	0.569311	0.81	High	Pathogenic
NM_000059.4(BRCA2):c.8168A>C	D 2723A	18	-2.3855	-1.99906	-2.54599	1	Non functional	C65	4.59942	0.569311	0.81	High	Pathogenic		Pathogenic
NM_000059.4(BRCA2):c.8168A>G	D 2723G	18	-1.87184	-1.96583	-2.07363	1	Non functional	C65	4.61974	0.56235	0.81	High	Pathogenic		Pathogenic
NM_000059.4(BRCA2):c.8168A>T	D 2723V	18	-2.12122	-2.1442	-3.37623	1	Non functional	C65	4.57266	0.569311	0.81	High	Pathogenic		Pathogenic
NM_000059.4(BRCA2):c.8169T>C	D 2723D	18	-0.23293	-0.371687	-0.899672	2e-16	Functional				0.02	Null
NM_000059.4(BRCA2):c.8169T>G	D 2723E	18	-3.59532	-4.35527	-4.16904	1	Non functional	C35	3.76161	0.56	0.66	Moderate		Class5
NM_000059.4(BRCA2):c.8169T>A	D 2723E	18	-2.34909	-3.26547	-3.14038	1	Non functional	C35	3.73617	0.276	0.66	Moderate			Conflicting reports
NM_000059.4(BRCA2):c.8170G>C	G 2724R	18	-1.89435	-2.44427	-3.56189	1	Non functional	C25	4.70417	0.492733	0.29	Low
NM_000059.4(BRCA2):c.8170G>A	G 2724R	18	-2.11201	-2.32888	-3.07676	1	Non functional	C25	4.71426	0.56235	0.29	Low
NM_000059.4(BRCA2):c.8170G>T	G 2724W	18	-1.32607	-2.03946	-2.67799	1	Non functional	C35	4.90121	0.437039	0.66	Moderate	Pathogenic		Likely Pathogenic
NM_000059.4(BRCA2):c.8171G>C	G 2724A	18	-0.272593	-0.939333	-0.742086	2e-16	Functional	C0	4.04758	0.492733	0.03	Null
NM_000059.4(BRCA2):c.8171G>A	G 2724E	18	-1.60343	-1.30152	-2.25519	1	Non functional	C15	4.16032	0.56235	0.29	Low			VUS
NM_000059.4(BRCA2):c.8171G>T	G 2724V	18	-0.638664	-0.963252	-1.70664	1	Non functional	C15	4.14531	0.485771	0.29	Low	Pathogenic		Likely pathogenic
NM_000059.4(BRCA2):c.8172G>C	G 2724G	18	-0.618523	-0.805685	-1.04396	4e-11	Functional				0.3	Moderate
NM_000059.4(BRCA2):c.8172G>A	G 2724G	18	-1.03279	-0.166468	-0.741833	3e-11	Functional				0.3	Moderate
NM_000059.4(BRCA2):c.8172G>T	G 2724G	18	-0.274607	-0.144726	-1.51754	2e-16	Functional				0.3	Moderate
NM_000059.4(BRCA2):c.8293T>C	C 2765R	18	0.161108	-0.202565	-0.189282	2e-16	Functional	C65	4.47321	0.346537	0.81	High			VUS
NM_000059.4(BRCA2):c.8293T>G	C 2765G	18	-0.0073583	-0.0484359	-0.496218	2e-16	Functional	C65	4.4274	0.346537	0.81	High			Conflicting reports
NM_000059.4(BRCA2):c.8293T>A	C 2765S	18	-0.305105	0.0588321	0.0292503	2e-16	Functional	C65	4.28121	0.297	0.81	High
NM_000059.4(BRCA2):c.8294G>C	C 2765S	18	-0.351987	-0.707415	-0.65754	2e-16	Functional	C65	4.55507	0.304	0.81	High
NM_000059.4(BRCA2):c.8294G>A	C 2765Y	18	-0.763667	-0.670547	-1.06186	0.0004	Functional	C65	4.60932	0.339575	0.81	High	Neutral		VUS
NM_000059.4(BRCA2):c.8294G>T	C 2765F	18	-0.101276	-0.698727	-0.0059443	2e-16	Functional	C65	4.67743	0.381346	0.81	High
NM_000059.4(BRCA2):c.8295T>C	C 2765C	18	0.329625	-0.0544734	0.390951	2e-16	Functional				0.02	Null
NM_000059.4(BRCA2):c.8295T>G	C 2765W	18	0.194895	-0.441168	0.0615205	2e-16	Functional	C65	3.02901	0.283882	0.81	High
NM_000059.4(BRCA2):c.8295T>A	C 2765*	18	-1.39598	-0.713328	-1.4092	1	Non functional		6.04684	0.365	0.99	Extreme
NM_000059.4(BRCA2):c.8299C>A	P 2767T	18	-0.76224	-1.04511	-1.53347	1	Non functional	C35	3.78645	0.388307	0.66	Moderate			VUS
NM_000059.4(BRCA2):c.8299C>G	P 2767A	18	-0.79451	-1.99094	-1.43642	1	Non functional	C25	3.71996	0.269958	0.29	Low			VUS
NM_000059.4(BRCA2):c.8299C>T	P 2767S	18	-0.416301	-0.950129	-1.98825	0.003	Functional	C65	3.88067	0.168661	0.81	High	Neutral		Conflicting reports
NM_000059.4(BRCA2):c.8300C>A	P 2767H	18	-0.39598	-1.88004	-1.07591	1	Non functional	C65	4.07231	0.381346	0.81	High
NM_000059.4(BRCA2):c.8300C>G	P 2767R	18	-0.666338	-2.59488	-1.32728	1	Non functional	C65	4.085	0.430077	0.81	High			VUS
NM_000059.4(BRCA2):c.8300C>T	P 2767L	18	-0.801534	-0.993113	-2.18084	1	Non functional	C65	4.14267	0.402231	0.81	High			VUS
NM_000059.4(BRCA2):c.8301T>A	P 2767P	18	-0.0973609	0.0267843	-0.802603	2e-16	Functional				0.02	Null
NM_000059.4(BRCA2):c.8301T>C	P 2767P	18	-0.334344	-0.71309	-0.329389	2e-16	Functional				0.02	Null
NM_000059.4(BRCA2):c.8301T>G	P 2767P	18	-0.0011664	-0.331751	-0.197545	2e-16	Functional				0.02	Null
NM_000059.4(BRCA2):c.8302C>A	L 2768I	18	-0.32263	0.596987	-0.289293	2e-16	Functional	C0	3.7681	0.151609	0.03	Null
NM_000059.4(BRCA2):c.8302C>G	L 2768V	18	0.363183	-0.198166	-0.604767	2e-16	Functional	C25	3.75619	0.221226	0.29	Low
NM_000059.4(BRCA2):c.8302C>T	L 2768F	18	-0.280331	0.0815478	-0.499015	2e-16	Functional	C15	3.86436	0.221226	0.29	Low
NM_000059.4(BRCA2):c.8303T>C	L 2768P	18	-0.692143	-0.175779	-1.25805	2e-16	Functional	C65	4.61789	0.402231	0.81	High	Neutral		Conflicting reports
NM_000059.4(BRCA2):c.8303T>A	L 2768H	18	-1.39223	-1.42828	-0.936951	1	Non functional	C65	4.54074	0.297805	0.81	High	Neutral		Conflicting reports
NM_000059.4(BRCA2):c.8304T>C	L 2768L	18	-0.420411	-0.287527	-0.49827	2e-16	Functional				0.02	Null
NM_000059.4(BRCA2):c.8304T>G	L 2768L	18	-1.04026	-1.56513	-0.845964	1	Non functional				0.02	Null
NM_000059.4(BRCA2):c.8304T>A	L 2768L	18	0.618894	1.19356	-0.188443	2e-16	Functional				0.02	Null
NM_000059.4(BRCA2):c.8347A>C	T 2783P	19	-2.70795	-2.40409	-2.64858	1	Non functional	C0	4.6894	0.2978	0.03	Null
NM_000059.4(BRCA2):c.8347A>G	T 2783A	19	-0.463989	-0.339768	-0.519051	2e-16	Functional	C0	4.48133	0.256035	0.03	Null			VUS
NM_000059.4(BRCA2):c.8347A>T	T 2783S	19	-0.114843	0.0377965	-0.736218	2e-16	Functional	C0	4.4074	0.13	0.03	Null
NM_000059.4(BRCA2):c.8348C>A	T 2783N	19	-3.20204	-3.37929	-2.49373	1	Non functional	C0	3.89739	0.207303	0.03	Null			VUS
NM_000059.4(BRCA2):c.8348C>G	T 2783S	19	-1.28839	-1.67941	-0.872208	1	Non functional	C0	3.83778	0.12	0.03	Null
NM_000059.4(BRCA2):c.8348C>T	T 2783I	19	-0.513803	-0.471074	-0.403013	2e-16	Functional	C15	4.03359	0.256035	0.29	Low			VUS
NM_000059.4(BRCA2):c.8349T>C	T 2783T	19	-0.237384	-0.0489188	0.208482	2e-16	Functional				0.02	Null
NM_000059.4(BRCA2):c.8349T>G	T 2783T	19	-0.651287	-0.140493	-0.144655	2e-16	Functional				0.3	Moderate
NM_000059.4(BRCA2):c.8349T>A	T 2783T	19	0.310722	0.458537	0.289983	2e-16	Functional				0.02	Null
NM_000059.4(BRCA2):c.8362T>C	W 2788R	19	-3.05581	-4.12567	-4.73171	1	Non functional	C25	4.58423	0.385	0.3	Moderate	Pathogenic		VUS
NM_000059.4(BRCA2):c.8362T>G	W 2788G	19	-4.20018	-4.16624	-6.57518	1	Non functional	C35	4.6939	0.353499	0.66	Moderate
NM_000059.4(BRCA2):c.8362T>A	W 2788R	19	-5.10377	-4.29356	-3.62966	1	Non functional	C25	4.53668	0.385	0.3	Moderate	Pathogenic		Conflicting reports
NM_000059.4(BRCA2):c.8363G>C	W 2788S	19	-3.1802	-4.15311	-3.06187	1	Non functional	C35	4.81143	0.332614	0.66	Moderate	Pathogenic		Likely Pathogenic
NM_000059.4(BRCA2):c.8363G>A	W 2788*	19	-3.75082	-5.20686	-2.8473	1	Non functional		8.88815	0.622	0.99	Extreme
NM_000059.4(BRCA2):c.8363G>T	W 2788L	19	-2.97926	-5.5158	-3.98679	1	Non functional	C0	4.56	0.31	0.03	Null			VUS
NM_000059.4(BRCA2):c.8364G>C	W 2788C	19	-3.55351	-5.52606	-5.37627	1	Non functional	C45	5.16675	0.332	0.66	Moderate			VUS
NM_000059.4(BRCA2):c.8364G>A	W 2788*	19	-3.45473	-3.6983	-2.98104	1	Non functional		8.4495	0.622	0.99	Extreme			Pathogenic
NM_000059.4(BRCA2):c.8364G>T	W 2788C	19	-2.49723	-3.51981	-3.95085	1	Non functional	C45	5.14658	0.31	0.66	Moderate		Class3/4 (Hypo)	VUS
NM_000059.4(BRCA2):c.169T>C	Y 57H	3	-0.404228	0.0923213	-0.315163	2e-16	Functional	C0	2.02659	-0.24521	0.02	Null
NM_000059.4(BRCA2):c.169T>G	Y 57D	3	-0.12184	0.0599718	-0.188951	2e-16	Functional	C0	2.51483	-0.16863	0.02	Null
NM_000059.4(BRCA2):c.169T>A	Y 57N	3	0.191847	-0.206331	-0.264691	2e-16	Functional	C0	2.09037	-0.20344	0.02	Null
NM_000059.4(BRCA2):c.170A>G	Y 57C	3	-0.0174303	0.25764	-0.399003	2e-16	Functional	C0	2.22957	-0.182552	0.02	Null
NM_000059.4(BRCA2):c.170A>T	Y 57F	3	-0.0623753	-0.571253	-0.507524	2e-16	Functional	C0	1.22883	-0.224322	0.02	Null
NM_000059.4(BRCA2):c.171C>A	Y 57*	3	-1.1725	-0.537687	-0.622407	1	Non functional		5.19794	-0.2	0.99	Extreme			Pathogenic
NM_000059.4(BRCA2):c.171C>T	Y 57Y	3	-0.0382581	0.99614	0.154595	2e-16	Functional				0.02	Null
NM_000059.4(BRCA2):c.172G>C	E 58Q	3	0.383319	0.229322	0.341347	2e-16	Functional	C0	3.38345	-0.0224331	0.02	Null
NM_000059.4(BRCA2):c.172G>A	E 58K	3	-0.0488713	0.144121	-0.38033	2e-16	Functional	C0	2.97862	-0.145424	0.02	Null
NM_000059.4(BRCA2):c.172G>T	E 58*	3	-1.19752	-1.15159	-2.23061	1	Non functional		6.29156	0.555	0.99	Extreme			Pathogenic
NM_000059.4(BRCA2):c.173A>C	E 58A	3	-0.857231	0.0684825	-0.500895	2e-16	Functional	C0	3.0787	-0.0502799	0.02	Null
NM_000059.4(BRCA2):c.173A>G	E 58G	3	-0.0212792	0.31481	-0.346643	2e-16	Functional	C0	3.28897	-0.0920501	0.02	Null
NM_000059.4(BRCA2):c.173A>T	E 58V	3	0.0364837	0.300455	-0.364235	2e-16	Functional	C0	3.26115	-0.00154796	0.02	Null
NM_000059.4(BRCA2):c.174A>C	E 58D	3	-0.521221	-0.461685	0.0131806	2e-16	Functional	C0	2.21132	-0.049	0.02	Null
NM_000059.4(BRCA2):c.174A>G	E 58E	3	0.0482832	0.527858	0.263167	2e-16	Functional				0.02	Null
NM_000059.4(BRCA2):c.174A>T	E 58D	3	0.109122	0.528472	-0.0426018	2e-16	Functional	C0	2.19041	-0.001	0.02	Null
NM_000059.4(BRCA2):c.175C>A	P 59T	3	-0.0794727	0.267308	-0.969954	2e-16	Functional	C0	1.87741	-0.221075	0.02	Null			VUS
NM_000059.4(BRCA2):c.175C>T	P 59S	3	-0.613999	0.444668	-0.345153	2e-16	Functional	C0	1.40597	-0.0850884	0.02	Null
NM_000059.4(BRCA2):c.176C>A	P 59Q	3	-0.0064431	-0.246302	-0.415582	2e-16	Functional	C0	2.52655	-0.0572416	0.02	Null
NM_000059.4(BRCA2):c.176C>T	P 59L	3	-0.680415	0.238854	-0.970345	2e-16	Functional	C0	2.64383	-0.0433182	0.02	Null
NM_000059.4(BRCA2):c.177A>C	P 59P	3	0.0263077	0.313297	-0.388654	2e-16	Functional				0.02	Null
NM_000059.4(BRCA2):c.177A>G	P 59P	3	-0.276738	-0.0807236	-0.145648	2e-16	Functional				0.02	Null
NM_000059.4(BRCA2):c.177A>T	P 59P	3	-0.155257	0.750409	-0.397739	2e-16	Functional				0.02	Null

## Sheet: Exon13
c.Nomenclature	p.Nomenclature	Exon	Function score DMSO	Function score cisplatin	Function score olaparib	Global function score	PIF	Our_classification	CADD score	BayesDel score	PRIOR Grade	Previous functional results	ClinVar classification
NM_000059.4(BRCA2):c.6938-12A>T	Intronic	13.23	0.728419	0.651452	0.740014	0.682354	1.1439e-17	Functional	9.479	-0.433173
NM_000059.4(BRCA2):c.6938-12A>C	Intronic	13.23	0.244713	0.107364	0.333206	0.152739	1	Non-functional	22.9	-0.41925
NM_000059.4(BRCA2):c.6938-12A>G	Intronic	13.23	0.778353	1.06121	0.934808	0.9371	8.8938e-71	Functional	9.066	-0.433173
NM_000059.4(BRCA2):c.6938-11T>C	Intronic	13.23	1.2837	1.19061	1.09505	1.26421	3.176e-186	Functional	14.33	-0.33571
NM_000059.4(BRCA2):c.6938-11T>G	Intronic	13.23	1.03211	0.762457	0.696707	0.872869	8.1449e-55	Functional	11.21	-0.363556
NM_000059.4(BRCA2):c.6938-11T>A	Intronic	13.23	-0.122677	-0.868787	-1.17487	-0.734424	1	Non-functional	23.2	-0.349633
NM_000059.4(BRCA2):c.6938-10T>C	Intronic	13.23	0.839077	0.355916	0.299667	0.543764	0.851713	Intermediate	0.791	-0.345317
NM_000059.4(BRCA2):c.6938-9G>C	Intronic	13.23	0.710334	0.799162	0.744065	0.707563	9.8836e-22	Functional	4.857	-0.245207
NM_000059.4(BRCA2):c.6938-9G>T	Intronic	13.23	1.01465	0.969072	1.06209	1.01299	3.8624e-93	Functional	3.782	-0.286978
NM_000059.4(BRCA2):c.6938-9G>A	Intronic	13.23	0.941395	0.960955	0.960159	0.943604	1.6054e-72	Functional	3.47	-0.349633
NM_000059.4(BRCA2):c.6938-8T>C	Intronic	13.23	0.532806	0.499237	0.385198	0.39295	1	Non-functional	9.09	-0.273054
NM_000059.4(BRCA2):c.6938-7T>C	Intronic	13.23	1.18753	0.972978	1.27005	1.16279	1.549e-145	Functional	13.82	-0.217361
NM_000059.4(BRCA2):c.6938-7T>G	Intronic	13.23	1.2679	1.26197	1.26662	1.30243	1.194e-202	Functional	10.52	-0.259131
NM_000059.4(BRCA2):c.6938-7T>A	Intronic	13.23	0.358638	0.0841091	-0.325368	-0.028117	1	Non-functional	13.28	-0.231284
NM_000059.4(BRCA2):c.6938-6T>C	Intronic	13.23	1.14142	1.02879	1.28423	1.15578	7.055e-143	Functional	12.1	-0.210399
NM_000059.4(BRCA2):c.6938-5C>G	Intronic	13.23	-1.81913	-1.76332	-2.96398	-2.62283	1	Non-functional	8.93	-0.161667
NM_000059.4(BRCA2):c.6938-5C>T	Intronic	13.23	0.680765	0.527845	0.622175	0.544171	0.839547	Intermediate	5.826	-0.189514			Conflicting interpretations of pathogenicity
NM_000059.4(BRCA2):c.6938-4C>A	Intronic	13.23	0.845466	0.734029	0.484663	0.663081	9.771e-15	Functional	4.553	-0.147744
NM_000059.4(BRCA2):c.6938-4C>T	Intronic	13.23	1.01123	0.900107	0.997035	0.949052	5.25e-74	Functional	4.499	-0.147744
NM_000059.4(BRCA2):c.6938-3T>A	Intronic	13.23	1.20699	0.98228	0.725487	1.03388	6.891e-100	Functional	18.62	-0.0850884			Uncertain significance
NM_000059.4(BRCA2):c.6938-3T>G	Intronic	13.23	1.12053	1.11955	1.0494	1.09924	3.511e-122	Functional	13.31	-0.112935			Conflicting interpretations of pathogenicity
NM_000059.4(BRCA2):c.6938-3T>C	Intronic	13.23	0.0126937	-0.185122	-3.22452	-0.581504	1	Non-functional	23.9	-0.0920501
NM_000059.4(BRCA2):c.6938-2A>T	Intronic	13.23	0.88612	0.723545	0.54521	0.694024	1.6205e-19	Functional	33	0.590197			Pathogenic
NM_000059.4(BRCA2):c.6938-2A>G	Intronic	13.23	0.443465	0.531308	0.275465	0.31164	1	Non-functional	33	0.590197			Pathogenic
NM_000059.4(BRCA2):c.6938-2A>C	Intronic	13.23	0.588644	-1.70366	-2.90345	-0.0386165	1	Non-functional	33	0.590197
NM_000059.4(BRCA2):c.6938-1G>T	Intronic	13.23	-0.347293	-0.218188	-0.669153	-0.638201	1	Non-functional	34	0.590197	C0		Pathogenic/Likely pathogenic
NM_000059.4(BRCA2):c.6938-1G>C	Intronic	13.23	-0.200463	-0.268156	0.12241	-0.215795	1	Non-functional	33	0.590197	C0		Likely pathogenic
NM_000059.4(BRCA2):c.6938-1G>A	Intronic	13.23	0.239628	0.187855	-0.0684464	-0.0216867	1	Non-functional	33	0.590197	C0		Likely pathogenic
NM_000059.4(BRCA2):c.6938G>A	p.G2313D	13.23	0.511924	0.511897	0.44705	0.388816	1	Non-functional	32	0.256035	C0
NM_000059.4(BRCA2):c.6938G>C	p.G2313A	13.23	0.91003	0.733876	0.463504	0.693895	1.6994e-19	Functional	32	0.214265	C0
NM_000059.4(BRCA2):c.6939C>A	p.G2313G	13.23	0.970196	0.610292	0.816332	0.790446	6.3651e-37	Functional	5.436	-0.161667
NM_000059.4(BRCA2):c.6939C>T	p.G2313G	13.23	0.88014	0.772536	0.363281	0.668827	1.3547e-15	Functional	7.017	-0.168629
NM_000059.4(BRCA2):c.6940A>C	p.T2314P	13.23	1.07164	0.747126	0.738991	0.869593	4.7348e-54	Functional	23.8	0.179456	C0
NM_000059.4(BRCA2):c.6940A>G	p.T2314A	13.23	0.856154	0.797117	0.99475	0.837256	9.6253e-47	Functional	23.3	0.130724	C0		Uncertain significance
NM_000059.4(BRCA2):c.6940A>T	p.T2314S	13.23	0.621379	0.514439	0.469923	0.452144	1	Non-functional	23.1	0.123763	C0
NM_000059.4(BRCA2):c.6941C>A	p.T2314K	13.23	1.22357	1.16597	1.2732	1.22903	1.228e-171	Functional	22.6	0.144648	C0		Uncertain significance
NM_000059.4(BRCA2):c.6941C>G	p.T2314R	13.23	-0.502107	-1.74723	-1.23055	-1.1493	1	Non-functional	23	0.158571	C0
NM_000059.4(BRCA2):c.6941C>T	p.T2314I	13.23	0.604204	0.723481	0.502728	0.530283	0.991405	Non-functional	19.88	0.0959158	C0		Uncertain significance
NM_000059.4(BRCA2):c.6942A>C	p.T2314T	13.23	1.11535	1.02681	1.1499	1.08975	7.8e-119	Functional	7.59	-0.286978
NM_000059.4(BRCA2):c.6942A>G	p.T2314T	13.23	0.98715	0.948524	0.843887	0.905336	1.228e-62	Functional	7.874	-0.266093			Likely benign
NM_000059.4(BRCA2):c.6942A>T	p.T2314T	13.23	0.650175	0.406345	0.868953	0.606623	5.0547e-07	Functional	7.625	-0.293939			Likely benign
NM_000059.4(BRCA2):c.6943A>C	p.I2315L	13.23	1.3566	1.19945	1.55761	1.40576	4.789e-250	Functional	13.16	-0.0668477	C0		Conflicting interpretations of pathogenicity
NM_000059.4(BRCA2):c.6943A>G	p.I2315V	13.23	1.61716	1.5858	1.82368	1.74668	0	Functional	9.174	-0.0433182	C0		Uncertain significance
NM_000059.4(BRCA2):c.6943A>T	p.I2315L	13.23	0.755292	0.735903	0.499762	0.611851	1.107e-07	Functional	13.73	-0.0642033	C0
NM_000059.4(BRCA2):c.6944T>A	p.I2315K	13.23	0.886686	0.936561	0.807603	0.844577	2.3249e-48	Functional	25.1	0.0819924	C0
NM_000059.4(BRCA2):c.6944T>C	p.I2315T	13.23	0.765862	0.639739	0.670096	0.640573	1.6647e-11	Functional	23.5	0.0819924	C0
NM_000059.4(BRCA2):c.6944T>G	p.I2315R	13.23	1.00218	0.940972	0.795609	0.904839	1.6303e-62	Functional	25.4	0.0889541	C0
NM_000059.4(BRCA2):c.6945A>C	p.I2315I	13.23	1.00027	1.11741	0.950637	1.01731	1.6115e-94	Functional	3.9	-0.33571
NM_000059.4(BRCA2):c.6945A>G	p.I2315M	13.23	0.964488	1.04388	0.919458	0.960408	3.5066e-77	Functional	6.44	-0.0502799	C0
NM_000059.4(BRCA2):c.6945A>T	p.I2315I	13.23	0.729425	0.856193	0.731285	0.719686	8.8777e-24	Functional	4.218	-0.342671
NM_000059.4(BRCA2):c.6946A>C	p.K2316Q	13.23	1.32662	1.31718	1.32799	1.36554	4.414e-231	Functional	24.9	0.19338	C0
NM_000059.4(BRCA2):c.6946A>G	p.K2316E	13.23	0.712436	0.574249	0.406993	0.519943	0.999026	Non-functional	25.2	0.23515	C0
NM_000059.4(BRCA2):c.6946A>T	p.K2316*	13.23	0.342184	0.113082	-0.249033	-0.0124727	1	Non-functional	41	0.590197
NM_000059.4(BRCA2):c.6947A>C	p.K2316T	13.23	1.48667	1.38443	1.55041	1.53978	0	Functional	26.5	0.221226	C0
NM_000059.4(BRCA2):c.6947A>G	p.K2316R	13.23	0.470132	0.488342	0.276878	0.319119	1	Non-functional	25.8	0.169865	C0
NM_000059.4(BRCA2):c.6947A>T	p.K2316I	13.23	1.05512	0.877286	0.95092	0.967603	2.9904e-79	Functional	31	0.228188	C0
NM_000059.4(BRCA2):c.6948A>C	p.K2316N	13.23	0.937099	0.939165	0.583781	0.824019	7.0998e-44	Functional	19.9	0.068069	C0
NM_000059.4(BRCA2):c.6948A>G	p.K2316K	13.23	0.840033	0.771033	0.831896	0.783534	1.506e-35	Functional	7.6	-0.203437
NM_000059.4(BRCA2):c.6948A>T	p.K2316N	13.23	0.261546	0.521345	0.0819727	0.177643	1	Non-functional	20.7	0.068069	C0
NM_000059.4(BRCA2):c.6949G>A	p.D2317N	13.23	0.779618	0.506187	0.382472	0.554516	0.317087	Intermediate	30	0.130724	C0
NM_000059.4(BRCA2):c.6949G>C	p.D2317H	13.23	1.69873	1.35301	1.79685	1.75052	0	Functional	27.5	0.269958	C0
NM_000059.4(BRCA2):c.6949G>T	p.D2317Y	13.23	0.101291	0.206009	-0.725076	-0.224721	1	Non-functional	31	0.297805	C15		Uncertain significance
NM_000059.4(BRCA2):c.6950A>G	p.D2317G	13.23	0.586108	0.526701	-0.102642	0.33167	1	Non-functional	29	0.269958	C0		Uncertain significance
NM_000059.4(BRCA2):c.6950A>T	p.D2317V	13.23	0.603383	0.0448979	0.159371	0.301942	1	Non-functional	28.9	0.304767	C15
NM_000059.4(BRCA2):c.6951T>A	p.D2317E	13.23	0.904692	0.925708	0.885038	0.915091	4.4354e-65	Functional	24.1	0.207303	C0
NM_000059.4(BRCA2):c.6951T>C	p.D2317D	13.23	0.849477	0.932714	0.591658	0.803469	1.4508e-39	Functional	8.602	-0.224322			Likely benign
NM_000059.4(BRCA2):c.6951T>G	p.D2317E	13.23	1.24589	0.863004	0.930092	1.12257	1.459e-130	Functional	24.2	0.207303	C0
NM_000059.4(BRCA2):c.6952C>A	p.R2318R	13.23	0.853336	0.912146	0.58823	0.805925	4.5229e-40	Functional	10.28	-0.00850966			Likely benign
NM_000059.4(BRCA2):c.6952C>T	p.R2318*	13.23	0.146886	0.480268	0.100639	0.16974	1	Non-functional	41	0.377281		Wagner, Genomics (1999)	Pathogenic
NM_000059.4(BRCA2):c.6953G>A	p.R2318Q	13.23	0.357143	0.2773	-0.0299727	0.151328	1	Non-functional	32	0.254367	C0	Ghouil et al., Nat Comm (2021); Parsons et al., Human Mut (2019); Tavtigian et al., Hum Mut (2008)	Benign
NM_000059.4(BRCA2):c.6953G>C	p.R2318P	13.23	0.927861	0.799962	0.561446	0.810399	5.3363e-41	Functional	32	0.297805	C35
NM_000059.4(BRCA2):c.6953G>T	p.R2318L	13.23	0.126788	0.103325	-0.38203	-0.136178	1	Non-functional	33	0.269958	C35
NM_000059.4(BRCA2):c.6954A>C	p.R2318R	13.23	0.359995	-0.192573	-0.657226	-0.0897956	1	Non-functional	13.13	-0.203437
NM_000059.4(BRCA2):c.6954A>G	p.R2318R	13.23	1.10943	1.05462	1.0898	1.14605	3.182e-139	Functional	12.44	-0.17559			Likely benign
NM_000059.4(BRCA2):c.6954A>T	p.R2318R	13.23	0.959705	0.857989	0.076594	0.767411	2.0298e-32	Functional	14.65	-0.210399
NM_000059.4(BRCA2):c.6955A>C	p.R2319R	13.23	0.960749	1.00122	0.5795	0.897302	1.1675e-60	Functional	10.95	-0.217361
NM_000059.4(BRCA2):c.6955A>G	p.R2319G	13.23	0.808509	1.02693	0.735731	0.872885	8.0738e-55	Functional	26.2	0.19338	C0
NM_000059.4(BRCA2):c.6955A>T	p.R2319*	13.23	-0.878172	-0.28879	-0.093647	-0.365265	1	Non-functional	46	0.590197
NM_000059.4(BRCA2):c.6956G>A	p.R2319K	13.23	0.716871	0.54451	0.327444	0.521115	0.998759	Non-functional	23.3	0.0889541	C0
NM_000059.4(BRCA2):c.6956G>C	p.R2319T	13.23	0.889253	0.522357	0.235022	0.619761	1.0591e-08	Functional	28.1	0.19338	C0	Parsons et al., Human Mut (2019);	Uncertain significance
NM_000059.4(BRCA2):c.6956G>T	p.R2319I	13.23	0.63504	0.102768	-0.169439	0.258577	1	Non-functional	31	0.200341	C0
NM_000059.4(BRCA2):c.6957A>C	p.R2319S	13.23	0.852574	0.655852	0.605975	0.701113	1.1466e-20	Functional	23	0.121126	C0		Uncertain significance
NM_000059.4(BRCA2):c.6957A>G	p.R2319R	13.23	0.939685	1.06171	0.244463	0.835305	2.5743e-46	Functional	9.346	-0.226959			Likely benign
NM_000059.4(BRCA2):c.6957A>T	p.R2319S	13.23	0.695885	0.380848	0.217386	0.427652	1	Non-functional	23	0.123763	C0
NM_000059.4(BRCA2):c.6958T>A	p.L2320M	13.23	1.31784	1.2355	1.26273	1.33016	6.062e-215	Functional	22.7	0.0332605	C0
NM_000059.4(BRCA2):c.6958T>C	p.L2320L	13.23	1.05282	1.07641	1.06711	1.07767	1.247e-114	Functional	8.577	-0.210399			Likely benign
NM_000059.4(BRCA2):c.6958T>G	p.L2320V	13.23	0.679973	0.646437	0.934597	0.73684	8.9029e-27	Functional	22.3	0.137686	C0
NM_000059.4(BRCA2):c.6959T>A	p.L2320*	13.23	-0.227233	-1.88685	-1.84174	-0.967428	1	Non-functional	41	0.590197			Pathogenic
NM_000059.4(BRCA2):c.6959T>C	p.L2320S	13.23	1.1695	0.999834	1.09771	1.12766	2.024e-132	Functional	23.3	0.165533	C0		Uncertain significance
NM_000059.4(BRCA2):c.6959T>G	p.L2320W	13.23	0.782227	0.830165	0.68101	0.73864	4.2467e-27	Functional	25.2	0.151609	C0
NM_000059.4(BRCA2):c.6960G>A	p.L2320L	13.23	1.15971	0.765295	1.06389	1.05109	1.384e-105	Functional	7.445	-0.260749			Likely benign
NM_000059.4(BRCA2):c.6960G>C	p.L2320F	13.23	0.433345	-0.154933	-0.298316	0.00630484	1	Non-functional	23.6	0.144648	C0
NM_000059.4(BRCA2):c.6960G>T	p.L2320F	13.23	0.234698	-0.0808528	0.0402166	-0.021846	1	Non-functional	23.8	0.144648	C0		Uncertain significance
NM_000059.4(BRCA2):c.6961T>A	p.F2321I	13.23	1.18422	0.900005	1.15773	1.11497	8.264e-128	Functional	24.1	0.172495	C0
NM_000059.4(BRCA2):c.6961T>C	p.F2321L	13.23	0.786521	1.06361	0.893453	0.897286	1.1783e-60	Functional	23.1	0.172495	C0
NM_000059.4(BRCA2):c.6961T>G	p.F2321V	13.23	1.29811	1.3416	1.28287	1.35651	6.554e-227	Functional	23.8	0.228188	C0
NM_000059.4(BRCA2):c.6962T>A	p.F2321Y	13.23	1.08604	1.0461	1.14019	1.08995	6.633e-119	Functional	23.2	0.130724	C0
NM_000059.4(BRCA2):c.6962T>C	p.F2321S	13.23	1.07379	1.09339	1.18615	1.11533	6.16e-128	Functional	26.3	0.228188	C0
NM_000059.4(BRCA2):c.6962T>G	p.F2321C	13.23	0.639385	0.562017	0.705901	0.571734	0.00654981	Functional	24.2	0.19338	C15
NM_000059.4(BRCA2):c.6963T>A	p.F2321L	13.23	0.409549	0.343062	0.39081	0.275568	1	Non-functional	22.6	0.158571	C0
NM_000059.4(BRCA2):c.6963T>C	p.F2321F	13.23	1.18795	1.06705	1.2532	1.17937	6.673e-152	Functional	10.72	-0.17559
NM_000059.4(BRCA2):c.6963T>G	p.F2321L	13.23	1.30376	1.32872	1.25162	1.33838	1.201e-218	Functional	22.6	0.158571	C0
NM_000059.4(BRCA2):c.6964A>C	p.M2322L	13.23	1.13409	0.984584	0.961696	1.03633	1.088e-100	Functional	23.1	0.0541456	C0
NM_000059.4(BRCA2):c.6964A>G	p.M2322V	13.23	1.20236	0.915003	1.01257	1.0726	7.001e-113	Functional	22.8	0.130724	C0		Uncertain significance
NM_000059.4(BRCA2):c.6964A>T	p.M2322L	13.23	1.34423	1.22916	1.40264	1.35523	2.514e-226	Functional	23.1	0.0541456	C0
NM_000059.4(BRCA2):c.6965T>A	p.M2322K	13.23	1.1198	0.977153	0.94598	1.01562	5.617e-94	Functional	14.13	0.109839	C0
NM_000059.4(BRCA2):c.6965T>C	p.M2322T	13.23	1.0681	1.02021	0.904247	0.990858	3.2748e-86	Functional	8.568	-0.0696793	C0
NM_000059.4(BRCA2):c.6965T>G	p.M2322R	13.23	1.0664	0.974195	1.00324	0.997766	2.4006e-88	Functional	19.59	0.109839	C0
NM_000059.4(BRCA2):c.6966G>A	p.M2322I	13.23	1.22578	1.1455	1.05581	1.1588	5.073e-144	Functional	21.5	0.068069	C0
NM_000059.4(BRCA2):c.6966G>C	p.M2322I	13.23	0.682994	0.542885	0.642862	0.538076	0.954112	Intermediate	20.7	0.068069	C0
NM_000059.4(BRCA2):c.6966G>T	p.M2322I	13.23	1.0382	0.896728	0.757568	0.888238	1.84e-58	Functional	20.8	0.0346264	C0		Uncertain significance
NM_000059.4(BRCA2):c.6967C>A	p.H2323N	13.23	1.2437	1.14819	0.920024	1.13791	3.397e-136	Functional	23.1	0.0541456	C0
NM_000059.4(BRCA2):c.6967C>G	p.H2323D	13.23	0.957133	1.20977	1.17661	1.08582	1.844e-117	Functional	24.5	0.172495	C0
NM_000059.4(BRCA2):c.6967C>T	p.H2323Y	13.23	0.878012	0.530673	0.793308	0.690466	6.014e-19	Functional	23.9	0.137686	C0
NM_000059.4(BRCA2):c.6968A>C	p.H2323P	13.23	1.36042	1.31177	1.40716	1.3686	1.688e-232	Functional	26.2	0.23515	C0
NM_000059.4(BRCA2):c.6968A>G	p.H2323R	13.23	1.04876	0.833714	0.844348	0.881012	9.8013e-57	Functional	23.2	0.221226	C0
NM_000059.4(BRCA2):c.6968A>T	p.H2323L	13.23	1.01614	0.815204	0.840186	0.853762	2.0266e-50	Functional	25.5	0.207303	C0
NM_000059.4(BRCA2):c.6969T>A	p.H2323Q	13.23	0.862942	0.784913	0.883553	0.762419	1.7986e-31	Functional	20.4	0.130724	C0
NM_000059.4(BRCA2):c.6969T>C	p.H2323H	13.23	0.959826	0.82229	0.82866	0.811131	3.7552e-41	Functional	7.206	-0.245207			Likely benign
NM_000059.4(BRCA2):c.6969T>G	p.H2323Q	13.23	1.06103	1.03922	1.06718	1.00798	1.5094e-91	Functional	20.5	0.130724	C0
NM_000059.4(BRCA2):c.6970C>A	p.H2324N	13.23	0.644055	0.922275	1.02907	0.774063	1.0694e-33	Functional	25.6	0.0750307	C0
NM_000059.4(BRCA2):c.6970C>G	p.H2324D	13.23	1.27753	1.41533	1.46343	1.3721	3.98e-234	Functional	25.1	0.172495	C0
NM_000059.4(BRCA2):c.6970C>T	p.H2324Y	13.23	1.01307	0.641666	0.388996	0.697059	5.2445e-20	Functional	25.9	0.165533	C0
NM_000059.4(BRCA2):c.6971A>C	p.H2324P	13.23	1.02862	1.02057	1.06481	0.96648	6.3322e-79	Functional	23.6	0.249073	C0		Uncertain significance
NM_000059.4(BRCA2):c.6971A>G	p.H2324R	13.23	0.799584	0.65462	0.799492	0.646401	2.5378e-12	Functional	22.1	0.172495	C0		Uncertain significance
NM_000059.4(BRCA2):c.6971A>T	p.H2324L	13.23	0.967881	0.934078	0.957235	0.872364	1.0689e-54	Functional	24	0.165533	C0
NM_000059.4(BRCA2):c.6972T>A	p.H2324Q	13.23	0.997025	0.91961	1.03222	0.896195	2.1753e-60	Functional	13.76	0.0819924	C0
NM_000059.4(BRCA2):c.6972T>C	p.H2324H	13.23	1.06235	1.0051	0.939905	0.934422	4.5519e-70	Functional	1.02	-0.363556			Likely benign
NM_000059.4(BRCA2):c.6972T>G	p.H2324Q	13.23	1.29249	0.973698	1.21492	1.13925	1.085e-136	Functional	13.89	0.0819924	C0
NM_000059.4(BRCA2):c.6973G>A	p.V2325I	13.2	1.09557	1.07426	1.07724	1.07921	3.646e-115	Functional	2.008	-0.13382	C0		Likely benign
NM_000059.4(BRCA2):c.6973G>C	p.V2325L	13.2	0.879644	0.770439	1.02041	0.894407	5.9298e-60	Functional	13.14	-0.0363565	C0		Uncertain significance
NM_000059.4(BRCA2):c.6973G>T	p.V2325F	13.2	0.901508	0.692769	0.810456	0.821934	1.9792e-43	Functional	19.36	0.0402222	C0
NM_000059.4(BRCA2):c.6974T>A	p.V2325D	13.2	1.12075	0.963755	1.01137	1.04227	1.19e-102	Functional	25.3	0.144648	C0
NM_000059.4(BRCA2):c.6974T>C	p.V2325A	13.2	1.12684	1.03521	1.15388	1.10397	7.307e-124	Functional	23.2	0.0541456	C0
NM_000059.4(BRCA2):c.6974T>G	p.V2325G	13.2	0.987546	1.10369	1.12261	1.06357	8.49e-110	Functional	24.9	0.123763	C0
NM_000059.4(BRCA2):c.6975T>A	p.V2325V	13.2	1.04031	1.14209	0.994449	1.06174	3.553e-109	Functional	6.786	-0.161667
NM_000059.4(BRCA2):c.6975T>C	p.V2325V	13.2	0.960254	1.01918	0.994432	0.990594	3.9479e-86	Functional	7.274	-0.217361			Likely benign
NM_000059.4(BRCA2):c.6975T>G	p.V2325V	13.2	1.0431	1.08452	0.976243	1.03886	1.594e-101	Functional	6.96	-0.17559
NM_000059.4(BRCA2):c.6976T>A	p.S2326T	13.2	1.25452	1.16758	1.13488	1.19136	1.417e-156	Functional	24.6	0.130724	C0
NM_000059.4(BRCA2):c.6976T>C	p.S2326P	13.2	1.01987	0.94026	1.06542	1.01307	3.6408e-93	Functional	24	0.165533	C0
NM_000059.4(BRCA2):c.6976T>G	p.S2326A	13.2	0.863475	1.0472	0.970733	0.958866	9.6037e-77	Functional	23.5	0.0611073	C0
NM_000059.4(BRCA2):c.6977C>A	p.S2326Y	13.2	1.11079	0.977016	1.00908	1.04644	4.917e-104	Functional	22	0.123763	C0
NM_000059.4(BRCA2):c.6977C>G	p.S2326C	13.2	1.00435	0.711761	0.973685	0.928145	2.005e-68	Functional	23.8	0.144648	C0
NM_000059.4(BRCA2):c.6977C>T	p.S2326F	13.2	1.07358	0.799875	0.96104	0.974678	2.5101e-81	Functional	23.9	0.165533	C0
NM_000059.4(BRCA2):c.6978T>A	p.S2326S	13.2	1.21458	1.11141	1.13348	1.16067	9.943e-145	Functional	9.461	-0.189514
NM_000059.4(BRCA2):c.6978T>C	p.S2326S	13.2	1.091	1.04327	1.10138	1.08223	3.272e-116	Functional	9.956	-0.231284			Likely benign
NM_000059.4(BRCA2):c.6978T>G	p.S2326S	13.2	1.02661	1.0711	1.05931	1.05301	3.141e-106	Functional	9.633	-0.210399
NM_000059.4(BRCA2):c.6979T>A	p.L2327I	13.2	1.12128	1.12188	1.07521	1.11038	3.72e-126	Functional	24	0.123763	C0
NM_000059.4(BRCA2):c.6979T>C	p.L2327L	13.2	0.970693	1.03893	1.04125	1.01706	1.9396e-94	Functional	8.874	-0.217361			Likely benign
NM_000059.4(BRCA2):c.6979T>G	p.L2327V	13.2	1.09063	0.977039	0.936627	1.02135	8.1338e-96	Functional	23.9	0.186418	C0
NM_000059.4(BRCA2):c.6980T>A	p.L2327*	13.2	-0.123521	0.0856601	-0.0019907	0.0161714	1	Non-functional	42	0.590197
NM_000059.4(BRCA2):c.6980T>C	p.L2327S	13.2	1.04446	0.9961	1.0966	1.05049	2.191e-105	Functional	27.3	0.228188			Uncertain significance
NM_000059.4(BRCA2):c.6980T>G	p.L2327*	13.2	-0.0329832	0.00087918	-0.417051	-0.043473	1	Non-functional	42	0.590197
NM_000059.4(BRCA2):c.6981A>C	p.L2327F	13.2	1.09579	1.00386	0.888435	1.02077	1.2533e-95	Functional	24.7	0.200341	C0
NM_000059.4(BRCA2):c.6981A>G	p.L2327L	13.2	1.0726	1.11401	1.11821	1.10093	8.8e-123	Functional	9.388	-0.17559
NM_000059.4(BRCA2):c.6981A>T	p.L2327F	13.2	1.00134	0.759421	0.919235	0.925222	1.1466e-67	Functional	24.7	0.200341	C0
NM_000059.4(BRCA2):c.6982G>A	p.E2328K	13.2	1.14322	1.0378	1.01905	1.08139	6.435e-116	Functional	22.8	0.144648	C0
NM_000059.4(BRCA2):c.6982G>C	p.E2328Q	13.2	1.17324	1.05734	1.06889	1.11237	7.185e-127	Functional	20.8	0.172495	C0
NM_000059.4(BRCA2):c.6982G>T	p.E2328*	13.2	0.216703	0.480962	0.583524	0.433318	1	Non-functional	40	0.590197			Pathogenic
NM_000059.4(BRCA2):c.6983A>C	p.E2328A	13.2	1.13719	0.935845	0.947395	1.03427	5.146e-100	Functional	24.5	-0.0294985	C0		Uncertain significance
NM_000059.4(BRCA2):c.6983A>G	p.E2328G	13.2	0.92731	0.905004	0.727012	0.879565	2.1595e-56	Functional	26.7	0.172495	C0		Uncertain significance
NM_000059.4(BRCA2):c.6983A>T	p.E2328V	13.2	1.00969	0.758916	0.880514	0.917379	1.1673e-65	Functional	25.7	0.200341	C0
NM_000059.4(BRCA2):c.6984G>A	p.E2328E	13.2	0.879288	0.939823	1.0565	0.955501	8.52e-76	Functional	7.105	-0.147744			Likely benign
NM_000059.4(BRCA2):c.6984G>C	p.E2328D	13.2	0.990309	0.908485	0.956167	0.962102	1.1527e-77	Functional	23.4	0.155913	C0
NM_000059.4(BRCA2):c.6984G>T	p.E2328D	13.2	0.803255	0.858516	0.772757	0.821068	3.0253e-43	Functional	23.4	0.158571	C0
NM_000059.4(BRCA2):c.6985C>A	p.P2329T	13.2	0.777298	0.750128	0.727864	0.767104	2.3223e-32	Functional	24.8	0.27692	C0		Uncertain significance
NM_000059.4(BRCA2):c.6985C>G	p.P2329A	13.2	0.972105	0.623414	0.822921	0.854995	1.0653e-50	Functional	24.5	0.214265	C0
NM_000059.4(BRCA2):c.6985C>T	p.P2329S	13.2	0.633453	0.386632	0.737215	0.626396	1.4137e-09	Functional	25.8	0.269958	C0
NM_000059.4(BRCA2):c.6986C>A	p.P2329Q	13.2	0.650706	0.0102481	0.723426	0.578894	0.00103434	Functional	25.9	0.290843	C0
NM_000059.4(BRCA2):c.6986C>G	p.P2329R	13.2	0.892378	0.361516	0.687447	0.735993	1.2606e-26	Functional	25.6	0.290843	C0		Uncertain significance
NM_000059.4(BRCA2):c.6986C>T	p.P2329L	13.2	0.49777	0.0570584	-0.134554	0.309495	1	Non-functional	26.2	0.221814	C0	Ghouil et al., Nat Comm (2021)	Conflicting interpretations of pathogenicity
NM_000059.4(BRCA2):c.6987G>A	p.P2329P	13.2	0.957447	0.857493	0.865388	0.907347	3.8841e-63	Functional	6.611	-0.473193			Likely benign
NM_000059.4(BRCA2):c.6987G>C	p.P2329P	13.2	0.861569	0.923577	0.861618	0.883324	2.7625e-57	Functional	6.458	-0.321786
NM_000059.4(BRCA2):c.6987G>T	p.P2329P	13.2	0.777227	0.761596	0.886071	0.811847	2.6612e-41	Functional	6.464	-0.328748			Likely benign
NM_000059.4(BRCA2):c.6988A>C	p.I2330L	13.2	1.07111	1.15913	1.00746	1.07689	2.325e-114	Functional	7.161	-0.0224331	C0
NM_000059.4(BRCA2):c.6988A>G	p.I2330V	13.2	1.15581	1.09043	1.10729	1.11688	1.687e-128	Functional	0.207	-0.112935	C0		Uncertain significance
NM_000059.4(BRCA2):c.6988A>T	p.I2330F	13.2	1.15052	0.864188	0.980652	1.02719	1.053e-97	Functional	17.55	0.0193371	C0
NM_000059.4(BRCA2):c.6989T>A	p.I2330N	13.2	1.16853	0.949581	1.20138	1.11518	6.926e-128	Functional	25.5	0.102878	C0
NM_000059.4(BRCA2):c.6989T>C	p.I2330T	13.2	1.06946	0.970644	1.02052	1.02429	9.1293e-97	Functional	23.3	0.123763	C0		Uncertain significance
NM_000059.4(BRCA2):c.6989T>G	p.I2330S	13.2	1.14035	1.1471	1.1309	1.132	5.14e-134	Functional	25.5	0.0959158	C0
NM_000059.4(BRCA2):c.6990T>A	p.I2330I	13.2	0.988345	0.712356	1.02151	0.930494	4.8955e-69	Functional	6.042	-0.0433182			Likely benign
NM_000059.4(BRCA2):c.6990T>C	p.I2330I	13.2	1.17458	1.02562	1.06984	1.09593	5.182e-121	Functional	6.467	-0.147744			Likely benign
NM_000059.4(BRCA2):c.6990T>G	p.I2330M	13.2	1.07295	0.973849	1.03905	1.03034	9.921e-99	Functional	22.3	0.0471839	C0
NM_000059.4(BRCA2):c.6991A>C	p.T2331P	13.2	1.25652	1.03402	1.3007	1.19881	1.656e-159	Functional	24.7	0.179456	C0
NM_000059.4(BRCA2):c.6991A>G	p.T2331A	13.2	0.979469	0.959722	1.0397	0.986119	9.1969e-85	Functional	24	0.132182	C0	Parsons et al., Human Mut (2019)	Uncertain significance
NM_000059.4(BRCA2):c.6991A>T	p.T2331S	13.2	1.03253	1.02147	0.990475	1.01107	1.5768e-92	Functional	22.6	0.0889541	C0
NM_000059.4(BRCA2):c.6992C>A	p.T2331K	13.2	1.01476	1.05413	1.03366	1.02342	1.7475e-96	Functional	23.5	0.0819924	C0
NM_000059.4(BRCA2):c.6992C>G	p.T2331R	13.2	1.16642	1.17574	1.09759	1.13758	4.484e-136	Functional	22.3	0.0959158	C0
NM_000059.4(BRCA2):c.6992C>T	p.T2331I	13.2	1.09335	0.97846	1.06573	1.04389	3.467e-103	Functional	19.5	0.116801	C0
NM_000059.4(BRCA2):c.6994T>A	p.C2332S	13.2	1.11286	1.11706	1.05653	1.08589	1.745e-117	Functional	25.4	0.214265	C0
NM_000059.4(BRCA2):c.6994T>C	p.C2332R	13.2	1.06481	0.902735	1.0939	1.01996	2.28e-95	Functional	26.6	0.228188	C0
NM_000059.4(BRCA2):c.6994T>G	p.C2332G	13.2	1.14774	0.896723	1.0044	1.02991	1.3724e-98	Functional	26.1	0.228188	C0
NM_000059.4(BRCA2):c.6995G>A	p.C2332Y	13.2	1.16206	0.99171	1.1071	1.08516	3.12e-117	Functional	27.5	0.228188	C0	Parsons et al., Human Mut (2019);	Uncertain significance
NM_000059.4(BRCA2):c.6995G>C	p.C2332S	13.2	1.17596	1.14701	1.15526	1.14557	4.808e-139	Functional	26.5	0.221226	C0
NM_000059.4(BRCA2):c.6995G>T	p.C2332F	13.2	1.03653	0.931121	0.97689	0.979925	6.8451e-83	Functional	28.2	0.242112	C0
NM_000059.4(BRCA2):c.6996T>A	p.C2332*	13.2	-0.402427	-0.269009	-0.29534	-0.291904	1	Non-functional	44	0.590197
NM_000059.4(BRCA2):c.6996T>C	p.C2332C	13.2	1.05228	1.09889	1.10813	1.06874	1.471e-111	Functional	11.76	-0.206071			Likely benign
NM_000059.4(BRCA2):c.6996T>G	p.C2332W	13.2	1.08577	0.844931	1.01992	0.991807	1.6733e-86	Functional	29.6	0.249073	C15
NM_000059.4(BRCA2):c.6997G>A	p.V2333I	13.2	0.921211	0.950423	0.890372	0.912664	1.8149e-64	Functional	23.4	0.0123754	C0		Uncertain significance
NM_000059.4(BRCA2):c.6997G>C	p.V2333L	13.2	0.604926	0.181113	0.199758	0.427097	1	Non-functional	23.5	0.0193371	C0		Uncertain significance
NM_000059.4(BRCA2):c.6997G>T	p.V2333L	13.2	0.547224	0.197609	0.337257	0.425685	1	Non-functional	23.7	0.0193371	C0		Uncertain significance
NM_000059.4(BRCA2):c.6998T>A	p.V2333E	13.2	1.2323	1.13696	1.06191	1.14045	3.877e-137	Functional	17.41	0.0402222	C0
NM_000059.4(BRCA2):c.6998T>C	p.V2333A	13.2	1.12732	1.16473	1.02676	1.0968	2.572e-121	Functional	15.17	-0.0363565	C0
NM_000059.4(BRCA2):c.6998T>G	p.V2333G	13.2	1.02668	0.972494	1.06172	1.00917	6.3275e-92	Functional	13.31	-0.071165	C0
NM_000059.4(BRCA2):c.6999A>C	p.V2333V	13.2	1.05569	1.09368	1.09229	1.06382	6.971e-110	Functional	8.883	-0.217361
NM_000059.4(BRCA2):c.6999A>G	p.V2333V	13.2	1.05505	0.954044	1.08276	1.02201	4.9682e-96	Functional	9.16	-0.161667			Likely benign
NM_000059.4(BRCA2):c.6999A>T	p.V2333V	13.2	1.18914	1.13136	1.11786	1.13471	5.159e-135	Functional	8.759	-0.224322
NM_000059.4(BRCA2):c.7000C>A	p.P2334T	13.2	1.06281	0.786908	1.02441	0.96919	1.0317e-79	Functional	25.1	0.228188	C0
NM_000059.4(BRCA2):c.7000C>G	p.P2334A	13.2	1.11772	0.817612	0.948613	0.97982	7.3585e-83	Functional	24.8	0.186418	C0
NM_000059.4(BRCA2):c.7000C>T	p.P2334S	13.2	1.16538	0.895208	0.932555	1.0158	4.9188e-94	Functional	25.5	0.165533	C0
NM_000059.4(BRCA2):c.7001C>A	p.P2334H	13.2	1.14297	0.73607	1.06354	1.00742	2.2683e-91	Functional	25.9	0.228188	C0
NM_000059.4(BRCA2):c.7001C>G	p.P2334R	13.2	1.05059	0.695582	0.937941	0.919919	2.6335e-66	Functional	25.9	0.242112	C0
NM_000059.4(BRCA2):c.7001C>T	p.P2334L	13.2	1.07442	0.66887	0.783563	0.887435	2.8682e-58	Functional	26.5	0.228188	C0		Uncertain significance
NM_000059.4(BRCA2):c.7002C>A	p.P2334P	13.2	1.13148	1.01126	1.04001	1.05568	3.954e-107	Functional	7.743	-0.217361			Likely benign
NM_000059.4(BRCA2):c.7002C>G	p.P2334P	13.2	0.91999	0.958171	0.961949	0.933353	8.7098e-70	Functional	7.907	-0.293939
NM_000059.4(BRCA2):c.7002C>T	p.P2334P	13.2	1.31252	1.06846	1.05509	1.15483	1.613e-142	Functional	8.303	-0.280016			Likely benign
NM_000059.4(BRCA2):c.7003T>A	p.F2335I	13.2	1.11191	1.07187	1.05363	1.06802	2.592e-111	Functional	13.05	-0.00850966	C0
NM_000059.4(BRCA2):c.7003T>C	p.F2335L	13.2	1.06769	0.968717	0.970224	0.998444	1.477e-88	Functional	13.63	-0.00850966	C0
NM_000059.4(BRCA2):c.7003T>G	p.F2335V	13.2	1.1308	1.03337	1.08265	1.07289	5.566e-113	Functional	12.8	0.0123754	C0		Uncertain significance
NM_000059.4(BRCA2):c.7004T>A	p.F2335Y	13.2	1.02937	0.927626	0.761507	0.920899	1.48e-66	Functional	16.45	-0.00154796	C0
NM_000059.4(BRCA2):c.7004T>C	p.F2335S	13.2	1.21327	0.976417	1.15747	1.11503	7.887e-128	Functional	13.28	-0.0363565	C0
NM_000059.4(BRCA2):c.7004T>G	p.F2335C	13.2	1.12275	1.11497	1.11953	1.10329	1.278e-123	Functional	22.2	0.0471839	C0
NM_000059.4(BRCA2):c.7005T>A	p.F2335L	13.2	1.07124	0.980037	1.12743	1.04832	1.161e-104	Functional	16.98	-0.00850966	C0
NM_000059.4(BRCA2):c.7005T>C	p.F2335F	13.2	1.1446	1.12063	1.09417	1.10661	8.324e-125	Functional	9.163	-0.401003			Likely benign
NM_000059.4(BRCA2):c.7005T>G	p.F2335L	13.2	0.956377	0.830987	0.770775	0.862967	1.6136e-52	Functional	17.79	-0.00850966	C0
NM_000059.4(BRCA2):c.7006C>A	p.R2336R	13.2	1.00283	1.23017	1.0562	1.08152	5.802e-116	Functional	12.53	0.0332605	C0
NM_000059.4(BRCA2):c.7006C>G	p.R2336G	13.2	0.268948	0.37798	0.1126	0.280516	1	Non-functional	12.41	-0.0363565	C0		Likely benign
NM_000059.4(BRCA2):c.7006C>T	p.R2336C	13.2	1.05664	0.846697	0.871959	0.937174	8.4995e-71	Functional	10.58	-0.273465	C0		Conflicting interpretations of pathogenicity
NM_000059.4(BRCA2):c.7007G>A	p.R2336H	13.2	0.119188	-0.0982287	0.114388	0.0951979	1	Non-functional	34	0.221226	C0	Howlett, Science (2002), Biswas et al. NPJ genomic medicine (2020); Machackova, BMC Cancer (2008)	Pathogenic
NM_000059.4(BRCA2):c.7007G>C	p.R2336P	13.2	0.429223	0.534011	0.483489	0.482368	0.999999	Non-functional	33	0.27692	C0	Houdayer, Hum Mut (2012); Serova-Sinlinikova, Am J Hum Genet (1997);Biswas et al. NPJ genomic medicine (2020)	Pathogenic
NM_000059.4(BRCA2):c.7007G>T	p.R2336L	13.2	0.354985	0.0946886	0.2643	0.286715	1	Non-functional	34	0.0959158	C0	Kwong, PlosOne (2012);Biswas et al. NPJ genomic medicine (2020)	Pathogenic/Likely pathogenic
NM_000059.4(BRCA2):c.7007+1G>T	Intronic	13.2	0.156885	0.282869	0.282126	0.245524	1	Non-functional	34	0.590197		Meindl (2002) Int J Cancer	Pathogenic/Likely pathogenic
NM_000059.4(BRCA2):c.7007+1G>C	Intronic	13.2	0.46807	0.403943	0.499039	0.468623	1	Non-functional	34	0.590197		Whiley, Hum Mut (2011)	Pathogenic
NM_000059.4(BRCA2):c.7007+1G>A	Intronic	13.2	-0.0785763	-0.176322	0.0472471	-0.0320326	1	Non-functional	34	0.590197			Pathogenic/Likely pathogenic
NM_000059.4(BRCA2):c.7007+2T>C	Intronic	13.2	-0.2783	0.0879274	-0.164433	-0.10283	1	Non-functional	34	0.590197			Pathogenic/Likely pathogenic
NM_000059.4(BRCA2):c.7007+2T>G	Intronic	13.2	-0.0680229	0.116589	0.0334435	0.0395448	1	Non-functional	33	0.590197			Likely pathogenic
NM_000059.4(BRCA2):c.7007+2T>A	Intronic	13.2	-0.123862	0.193591	0.0675546	0.0501591	1	Non-functional	34	0.590197			Pathogenic/Likely pathogenic
NM_000059.4(BRCA2):c.7007+3A>G	Intronic	13.2	-0.182598	-0.0924526	0.163562	-0.0198719	1	Non-functional	23.9	-0.161667
NM_000059.4(BRCA2):c.7007+3A>T	Intronic	13.2	0.593758	0.143771	0.374149	0.447058	1	Non-functional	16.17	-0.140782
NM_000059.4(BRCA2):c.7007+3A>C	Intronic	13.2	-0.529176	-0.0411745	-0.158178	-0.23733	1	Non-functional	23.4	-0.154705
NM_000059.4(BRCA2):c.7007+4A>T	Intronic	13.2	-0.324993	-0.525416	-0.0767333	-0.242654	1	Non-functional	18.46	-0.161667
NM_000059.4(BRCA2):c.7007+4A>G	Intronic	13.2	-0.0511049	0.0185914	-0.156546	-0.0235082	1	Non-functional	21.6	-0.147744			Conflicting interpretations of pathogenicity
NM_000059.4(BRCA2):c.7007+4A>C	Intronic	13.2	-0.0535057	-0.0855428	0.106382	0.0170347	1	Non-functional	20.6	-0.154705
NM_000059.4(BRCA2):c.7007+5G>T	Intronic	13.2	0.141206	0.264069	0.261544	0.230537	1	Non-functional	20.4	-0.112935			Conflicting interpretations of pathogenicity
NM_000059.4(BRCA2):c.7007+5G>A	Intronic	13.2	0.289602	0.369347	0.351078	0.345339	1	Non-functional	22	-0.13382			Uncertain significance
NM_000059.4(BRCA2):c.7007+5G>C	Intronic	13.2	0.227461	0.173086	0.0482643	0.193638	1	Non-functional	20.6	-0.119897
NM_000059.4(BRCA2):c.7007+6A>T	Intronic	13.2	1.1326	1.10221	1.09778	1.10138	6.09e-123	Functional	3.468	-0.46102
NM_000059.4(BRCA2):c.7007+6A>G	Intronic	13.2	1.11493	0.876853	0.904873	0.983393	6.1752e-84	Functional	3.621	-0.46102
NM_000059.4(BRCA2):c.7007+6A>C	Intronic	13.2	1.12742	0.936725	1.07225	1.04794	1.553e-104	Functional	3.036	-0.467982
NM_000059.4(BRCA2):c.7007+7C>T	Intronic	13.2	1.17724	1.15768	1.19012	1.16238	2.221e-145	Functional	3.713	-0.426212
NM_000059.4(BRCA2):c.7007+7C>G	Intronic	13.2	1.08135	1.10048	1.02638	1.06229	2.309e-109	Functional	4.216	-0.440135			Likely benign
NM_000059.4(BRCA2):c.7007+7C>A	Intronic	13.2	0.97178	0.937195	0.981807	0.958472	1.2414e-76	Functional	4.523	-0.433173
