# Supplementary material for: Saturation genome editing of 11 codons and exon 13 of BRCA2 coupled with chemotherapeutic drug response accurately determines pathogenicity of variants
Source: PLoS Genet. 2023 Sep 15;19(9):e1010940. doi: 10.1371/journal.pgen.1010940 (PMC10529611; doi:10.1371/journal.pgen.1010940)
Supplement: S3 File — (XLSX) [file pgen.1010940.s009.xlsx]

## Sheet: Sheet1
Variant	our_classification	PIF_DMSO_Cis_Ola	CLASS	FS_DMSO_R1	FS_DMSO_R2	FS_CIS_R1	FS_CIS_R2	FS_OLA_R1	FS_OLA_R2	PIF_DMSO_Cis_Ola	CI_lower_DMSO_Cis_Ola	CI_upper_DMSO_Cis_Ola	PIF_DMSO	CI_lower_DMSO	CI_upper_DMSO	PIF_Cis	CI_lower_Cis	CI_upper_Cis	PIF_Ola	CI_lower_Ola	CI_upper_Ola	our_classification
18ACAGTCTV	Non-functional	1	Experimental	-1.31718	-0.750845	-2.95177	-3.4435	-5.07793	-1.45946	1	1	1	0.737022	0.656615	0.838899	1	1	1	1	0.999999	1	Non-functional
18ACACTTTL	Non-functional	1	Experimental	-1.36298	-0.513806	-3.99757	-1.98407	-1.80181	0.0874308	1	1	1	0.54808	0.474161	0.634609	1	1	1	0.195393	0.169232	0.219175	Non-functional
18ACATCGTS	Functional	2.22045e-16	Experimental	-2.19948	1.17687	-1.3195	-0.424644	-1.8134	-0.0780345	2.22045e-16	2.22045e-16	1.30206e-05	0.0149183	0.00152468	0.0419854	0.834534	0.756245	0.920929	0.26324	0.236087	0.287765	Functional
18ACACTCTL	Non-functional	1	Experimental	-4.90214	-1.97324	-2.14442	-3.4435	-5.07793	-3.45946	1	1	1	1	1	1	1	1	1	1	1	1	Non-functional
18ACACACTH	Non-functional	1	Experimental	-1.74703	-0.745132	-2.98109	-2.56903	-2.56668	-1.3626	1	1	1	0.96187	0.910032	0.993798	1	1	1	0.974653	0.962468	0.984345	Non-functional
18ACATTATL	Non-functional	1	Experimental	-2.3214	-3.3467	-0.158039	-1.42464	-2.95663	-1.92603	1	1	1	1	1	1	0.710052	0.635453	0.800898	0.999223	0.998125	0.99974	Non-functional
18ACATAGT*	Non-functional	1	Non-functional	-4.47151	-1.21425	-4.52114	-1.36258	-4.6473	-3.70047	1	1	1	1	1	1	1	1	1	1	1	1	Non-functional
18ACAGCGTA	Non-functional	1	Experimental	-4.26987	-4.62233	-2.73454	-4.50763	-4.44567	-3.52359	1	1	1	1	1	1	1	1	1	1	1	1	Non-functional
18ACAAAGTK	Non-functional	1	Experimental	-4.00684	-2.94677	-1.55397	-1.56903	-2.18263	-1.26307	1	1	1	1	1	1	0.999997	0.999784	1	0.909886	0.886926	0.931617	Non-functional
18ACACATTH	Non-functional	1	Experimental	-2.07348	-1.68373	-2.99757	-1.70654	-2.53878	-1.7225	1	1	1	1	0.999973	1	1	1	1	0.991239	0.984988	0.99548	Non-functional
18ACAACTTT	Functional	2.22045e-16	Functional	-0.847879	-0.741612	0.196067	-0.577161	-0.692847	0.0477965	2.22045e-16	2.22045e-16	2.22045e-16	0.257699	0.172347	0.323445	0.0051981	0.000151906	0.0218161	0.0133487	0.00766092	0.0205767	Functional
18ACAATTTI	Non-functional	1	Experimental	-1.97031	-1.77684	-1.69801	-0.984071	-2.56114	-1.88455	1	1	1	1	0.999971	1	0.999669	0.995681	0.999999	0.99547	0.991492	0.997918	Non-functional
18ACAATCTI	Non-functional	1	Experimental	-3.04481	-1.14939	-1.40638	-2.0347	-2.30306	-1.68809	1	1	1	1	1	1	1	0.999985	1	0.978954	0.968057	0.987399	Non-functional
18ACAAAATK	Non-functional	1	Experimental	-2.52621	-3.50816	-2.46036	-2.48657	-2.78447	-2.32196	1	1	1	1	1	1	1	1	1	0.999718	0.999212	0.999922	Non-functional
18ACAAGTTS	Functional	2.22045e-16	Experimental	-1.38404	0.601671	1.63874	-0.399109	-1.32537	-0.884555	2.22045e-16	2.22045e-16	2.22045e-16	0.0024222	6.13245e-05	0.0124547	6.65882e-12	2.22045e-16	5.15308e-08	0.409435	0.383211	0.434608	Functional
18ACATGTTC	Non-functional	1	Experimental	-1.62602	-1.21425	-1.41261	-1.68451	-4.12374	-3.70047	1	1	1	0.996608	0.981498	0.999917	0.999996	0.999738	1	1	1	1	Non-functional
18ACATAAT*	Non-functional	1	Non-functional	-2.71045	-1.65131	-3.3975	-2.4435	-1.93871	-1.8745	1	1	1	1	1	1	1	1	1	0.964594	0.949882	0.976886	Non-functional
18ACACTATL	Non-functional	1	Experimental	-1.46732	-4.4207	-2.61648	-3.306	-2.74265	-2.737	1	1	1	1	1	1	1	1	1	0.999956	0.99984	0.999991	Non-functional
18ACATCATS	Functional	2.22045e-16	Experimental	-0.468778	-0.190399	0.252653	-1.19908	-1.26124	-1.26751	2.22045e-16	2.22045e-16	2.22045e-16	0.000822157	8.74063e-06	0.0060945	0.136461	0.0570415	0.19906	0.56978	0.542527	0.597228	Functional
18ACAATATI	Non-functional	1	Experimental	-2.08121	-1.70449	-1.27768	-2.02589	-3.30431	-3.32196	1	1	1	1	0.999979	1	1	0.99995	1	1	1	1	Non-functional
18ACAAGGTR	Non-functional	1	Experimental	-2.82241	-0.420697	-2.13508	1.15343	-2.26124	-2.32196	1	1	1	0.999924	0.998407	1	0.157438	0.0730193	0.220748	0.997318	0.994575	0.998878	Non-functional
18ACATTTTF	Non-functional	1	Experimental	-3.19587	-2.68373	-1.66054	-2.56903	-2.37167	-2.58499	1	1	1	1	1	1	1	1	1	0.99944	0.998583	0.999823	Non-functional
18ACACCGTP	Non-functional	1	Experimental	-3.26987	-3.09877	-4.90446	-1.49864	-1.38677	-1.737	1	1	1	1	1	1	1	1	1	0.824152	0.796189	0.852232	Non-functional
18ACAGCCTA	Non-functional	1	Experimental	-2.62037	-4.38417	-4.08504	-2.68451	-2.47424	-2.96351	1	1	1	1	1	1	1	1	1	0.999945	0.999807	0.999989	Non-functional
18ACAGTATV	Non-functional	1	Experimental	-1.71348	-3.26869	-0.862644	-0.984071	-2.62624	-3.16996	1	1	1	1	1	1	0.892182	0.818191	0.962281	0.999992	0.999964	0.999999	Non-functional
18ACAAGATR	Non-functional	1	Experimental	-1.85484	-1.68373	-3.90446	-3.56903	-2.03063	-2.58499	1	1	1	0.999998	0.999829	1	1	1	1	0.99764	0.995136	0.999036	Non-functional
18ACACAGTQ	Non-functional	1	Experimental	-1.00684	-0.596268	-3.64143	-3.56903	-1.18263	-1.77764	1	1	1	0.26964	0.184398	0.335687	1	1	1	0.765378	0.736508	0.794874	Non-functional
18ACATCCTS	Non-functional	1	Experimental	-0.720535	-0.776841	-1.51382	-0.832068	-1.51166	-2.16996	1	1	1	0.184661	0.104217	0.247923	0.99434	0.973577	0.999814	0.949456	0.931738	0.965056	Non-functional
18ACAGCATA	Non-functional	1	Experimental	-2.30703	-2.25797	-2.02224	-2.72823	-2.48282	-3.25877	1	1	1	1	1	1	1	1	1	0.99999	0.999952	0.999998	Non-functional
18ACAGGATG	Non-functional	1	Experimental	-0.947945	-3.79921	-1.37609	-2.68451	-2.82418	-3.70047	1	1	1	1	1	1	1	1	1	1	0.999999	1	Non-functional
18ACAAACTN	Non-functional	1	Experimental	-1.13015	-2.09877	-2.14325	-1.86859	-2.46206	-3.41507	1	1	1	0.999912	0.998243	1	1	1	1	0.999995	0.999976	0.999999	Non-functional
18ACAACCTT	Functional	2.22045e-16	Functional	-0.440985	-0.469412	-0.186608	-0.492218	-0.440928	-1.50818	2.22045e-16	2.22045e-16	2.22045e-16	0.00668956	0.000372242	0.02448	0.0367027	0.00548731	0.0798471	0.287685	0.260744	0.312053	Functional
18ACATTCTF	Non-functional	1	Experimental	-0.725553	-1.97324	-1.99757	-0.443503	-2.38677	-3.45946	1	1	1	0.990031	0.962714	0.999432	0.997278	0.983429	0.999953	0.999994	0.999972	0.999999	Non-functional
18ACAGCTTA	Non-functional	1	Experimental	-2.20429	-2.8643	0.530358	-3.07153	-2.96504	-4.08749	1	1	1	1	1	1	0.998813	0.99023	0.99999	1	1	1	Non-functional
18ACATATTY	Non-functional	1	Experimental	-2.37116	-5.30822	-4.88022	-3.60856	-2.83646	-4.20949	1	1	1	1	1	1	1	1	1	1	1	1	Non-functional
18ACAGAATE	Non-functional	1	Experimental	-2.08545	-1.51381	-2.13508	-1.98407	-2.58317	-4.00003	1	1	1	0.999999	0.999896	1	1	1	1	1	0.999999	1	Non-functional
18ACAAGCTS	Non-functional	1	Experimental	-0.554603	-2.61334	-1.01927	-1.98407	-0.867899	-2.32196	1	1	1	0.999833	0.997352	1	0.999989	0.99948	1	0.844999	0.817714	0.872132	Non-functional
18ACACCCTP	Non-functional	1	Experimental	-3.3055	-2.79921	-1.89569	-3.68451	-2.78085	-4.28543	1	1	1	1	1	1	1	1	1	1	1	1	Non-functional
18ACAAATTN	Non-functional	1	Experimental	-2.39463	-2.27631	-3.00614	-3.232	-3.43715	-4.98493	1	1	1	1	1	1	1	1	1	1	1	1	Non-functional
18ACAACGTT	Functional	2.22045e-16	Functional	0.00201386	-1.01054	-0.401723	-0.871596	0.540952	-1.09401	2.22045e-16	2.22045e-16	2.22045e-16	0.0135498	0.00127386	0.0393719	0.401801	0.325728	0.462312	0.00983146	0.00535359	0.0157377	Functional
18ACATCTTS	Non-functional	1	Experimental	0.305341	-2.51381	-0.539468	-0.925177	-1.10924	-2.77764	1	1	1	0.844042	0.764684	0.930941	0.59772	0.530919	0.675545	0.971298	0.958241	0.9819	Non-functional
18ACAGATTD	Non-functional	1	Experimental	-0.77802	-3.5582	-2.99757	-3.4435	-1.53878	-3.45946	1	1	1	1	1	1	1	1	1	0.999536	0.998791	0.999859	Non-functional
18ACATACTY	Non-functional	1	Experimental	-2.26987	-2.47728	-1.11787	-1.68451	-1.12374	-3.11551	1	1	1	1	1	1	0.999899	0.997944	1	0.990553	0.983969	0.995059	Non-functional
18ACACAATQ	Non-functional	1	Experimental	-1.24751	-2.3004	-0.827649	-2.1857	-1.95381	-4.52359	1	1	1	0.999998	0.999841	1	0.99999	0.999517	1	1	0.999999	1	Non-functional
18ACACCTTP	Non-functional	1	Experimental	-3.0431	-2.25077	-4.9672	-3.72104	-2.67833	-5.32196	1	1	1	1	1	1	1	1	1	1	1	1	Non-functional
18ACAATGTM	Non-functional	1	Experimental	-0.556755	-0.65131	-1.84085	-1.4435	-1.53091	-4.45946	1	1	1	0.0470247	0.010931	0.0923492	1	0.999941	1	0.999998	0.999986	1	Non-functional
18ACACGATR	Non-functional	1	Experimental	-3.11787	-4.90612	-3.1675	-3.20646	-1.7087	-4.80739	1	1	1	1	1	1	1	1	1	1	0.999999	1	Non-functional
18GATCTGDM	Non-functional	1	Experimental	-4.26987	-5.26869	-2.86007	-3.83207	-6.44567	-2.46952	1	1	1	1	1	1	1	1	1	1	1	1	Non-functional
18GATTGGDW	Non-functional	1	Experimental	-5.07723	-2.32116	-4.12686	-3.20646	-3.66806	-0.559459	1	1	1	1	1	1	1	1	1	0.990169	0.983411	0.994824	Non-functional
18GATGTADV	Non-functional	1	Experimental	-2.8979	-3.95675	-2.94753	-1.84205	-4.53313	-1.61009	1	1	1	1	1	1	1	1	1	0.999999	0.999994	1	Non-functional
18GATGCCDA	Non-functional	1	Experimental	-5.98137	-0.306877	-2.0768	-2.34972	-3.98724	-1.20814	1	1	1	1	1	1	1	1	1	0.999816	0.999452	0.999953	Non-functional
18GATATTDI	Non-functional	1	Experimental	-2.11787	-2.24316	-2.46123	-3.37639	-4.37167	-1.69191	1	1	1	1	1	1	1	1	1	0.999998	0.999991	1	Non-functional
18GATGGCDG	Non-functional	1	Experimental	-2.26987	-1.92189	-2.76696	-2.70028	-6.35256	-3.93863	1	1	1	1	1	1	1	1	1	1	1	1	Non-functional
18GATGTTDV	Non-functional	1	Experimental	-1.77802	-2.46442	-1.93868	-2.34972	-4.38677	-2.36568	1	1	1	1	1	1	1	1	1	1	1	1	Non-functional
18GATTCADS	Non-functional	1	Experimental	-2.80593	-0.333234	-1.60763	-2.72104	-3.17436	-1.32196	1	1	1	0.999776	0.996804	0.999999	1	1	1	0.996253	0.992775	0.998335	Non-functional
18GATAGGDR	Non-functional	1	Experimental	-4.11787	-3.3467	-4.1675	-4.232	-4.29366	-2.663	1	1	1	1	1	1	1	1	1	1	1	1	Non-functional
18GATCACDH	Non-functional	1	Experimental	-3.88131	-2.30205	-3.24288	-2.22583	-4.9051	-3.54435	1	1	1	1	1	1	1	1	1	1	1	1	Non-functional
18GATACTDT	Non-functional	1	Experimental	-3.90637	-2.81498	-2.32796	-3.33771	-3.21966	-1.87974	1	1	1	1	1	1	1	1	1	0.999709	0.99919	0.999918	Non-functional
18GATTATDY	Non-functional	1	Experimental	-2.13777	-1.62928	-1.79508	-2.36258	-2.85413	-1.61301	1	1	1	1	0.999976	1	1	1	1	0.995818	0.992056	0.998105	Non-functional
18GATCGTDR	Non-functional	1	Experimental	-4.11787	-4.88013	-4.43053	-5.76543	-4.5567	-3.45946	1	1	1	1	1	1	1	1	1	1	1	1	Non-functional
18GATCGCDR	Non-functional	1	Experimental	-4.28014	-4.62233	-2.8892	-4.1857	-4.67833	-3.71624	1	1	1	1	1	1	1	1	1	1	1	1	Non-functional
18GATCAGDQ	Non-functional	1	Experimental	-4.87868	-4.75698	-3.75839	-6.64228	-5.46951	-4.65824	1	1	1	1	1	1	1	1	1	1	1	1	Non-functional
18GATCGGDR	Non-functional	1	Experimental	-4.85484	-2.3467	-4.90446	-3.232	-3.44567	-2.663	1	1	1	1	1	1	1	1	1	0.999999	0.999993	1	Non-functional
18GATTCCDS	Non-functional	1	Experimental	-2.31427	-3.49732	-3.3639	-3.0347	-3.4026	-2.77055	1	1	1	1	1	1	1	1	1	0.999999	0.999995	1	Non-functional
18GATAATDN	Non-functional	1	Experimental	-2.74923	-1.16803	-2.84192	-2.81415	-3.31204	-2.7521	1	1	1	1	0.999994	1	1	1	1	0.999998	0.999991	1	Non-functional
18GATAACDN	Non-functional	1	Experimental	-3.98542	-2.8643	-2.96105	-4.8085	-3.60179	-3.2395	1	1	1	1	1	1	1	1	1	1	1	1	Non-functional
18GATAGTDS	Non-functional	1	Experimental	-1.93501	-5.69868	-4.20703	-4.26206	-6.91815	-6.59994	1	1	1	1	1	1	1	1	1	1	1	1	Non-functional
18GATGAGDE	Non-functional	1	Experimental	-3.85484	-3.33581	-3.68207	-5.02847	-4.29366	-4.04443	1	1	1	1	1	1	1	1	1	1	1	1	Non-functional
18GATCAADQ	Non-functional	1	Experimental	-2.0759	-2.54857	-2.43587	-2.98407	-3.20589	-3.00003	1	1	1	1	1	1	1	1	1	0.999999	0.999996	1	Non-functional
18GATCGADR	Non-functional	1	Experimental	-4.78084	-3.88537	-1.37103	-3.0926	-2.43307	-2.40812	1	1	1	1	1	1	1	1	1	0.999071	0.997812	0.999678	Non-functional
18GATTACDY	Non-functional	1	Experimental	-3.42741	-3.40255	-3.3195	-4.28785	-4.49629	-4.49646	1	1	1	1	1	1	1	1	1	1	1	1	Non-functional
18GATAAADK	Non-functional	1	Experimental	-3.17548	-3.2043	-3.73968	-4.57503	-3.40018	-3.5206	1	1	1	1	1	1	1	1	1	1	1	1	Non-functional
18GATACCDT	Non-functional	1	Experimental	-3.76557	-3.62802	-3.67769	-3.38779	-2.3564	-2.74079	1	1	1	1	1	1	1	1	1	0.999706	0.999182	0.999917	Non-functional
18GATGGADG	Non-functional	1	Experimental	-2.11787	-4.18623	-1.43053	-3.6565	-2.41919	-2.8651	1	1	1	1	1	1	1	1	1	0.999881	0.999623	0.999972	Non-functional
18GATCTADL	Non-functional	1	Experimental	-3.03093	-3.52023	-4.74353	-2.96496	-2.99522	-3.52841	1	1	1	1	1	1	1	1	1	1	0.999999	1	Non-functional
18GATCATDH	Non-functional	1	Experimental	-3.0559	-3.47728	-2.67113	-2.51459	-3.15575	-3.70047	1	1	1	1	1	1	1	1	1	1	1	1	Non-functional
18GATAAGDK	Non-functional	1	Experimental	-4.86681	-6.12114	-4.10908	-5.00644	-5.45764	-6.0224	1	1	1	1	1	1	1	1	1	1	1	1	Non-functional
18GATCCADP	Non-functional	1	Experimental	-3.21847	-3.58815	-3.88959	-3.1739	-4.25676	-4.86793	1	1	1	1	1	1	1	1	1	1	1	1	Non-functional
18GATTGAD*	Non-functional	1	Non-functional	-1.74313	-2.32907	-4.88022	-3.10745	-3.68445	-4.34581	1	1	1	1	0.999999	1	1	1	1	1	1	1	Non-functional
18GATACADT	Non-functional	1	Experimental	-2.49974	-5.44454	-3.0088	-2.82735	-3.43453	-4.12341	1	1	1	1	1	1	1	1	1	1	1	1	Non-functional
18GATTCGDS	Non-functional	1	Experimental	-1.26987	-5.65336	-4.3195	-1.9537	-2.8607	-3.55462	1	1	1	1	1	1	1	1	1	1	0.999999	1	Non-functional
18GATTGTDC	Non-functional	1	Experimental	-2.7553	-3.26869	-3.45701	-2.34664	-2.1426	-2.84803	1	1	1	1	1	1	1	1	1	0.999519	0.998754	0.999853	Non-functional
18GATGTCDV	Non-functional	1	Experimental	-1.55129	-3.09877	-2.13143	-3.98407	-2.84256	-3.6781	1	1	1	1	1	1	1	1	1	1	0.999999	1	Non-functional
18GATTTADL	Non-functional	1	Experimental	-1.11022	-1.88726	-2.38224	-2.64704	-3.3564	-4.24796	1	1	1	0.999124	0.9923	0.999993	1	1	1	1	1	1	Non-functional
18GATGAADE	Non-functional	1	Experimental	-3.11787	-1.5803	-2.33742	-4.19352	-2.65623	-3.62452	1	1	1	1	1	1	1	1	1	1	0.999997	1	Non-functional
18GATAGCDS	Non-functional	1	Experimental	-2.07348	-3.53173	-1.8821	-4.154	-3.12374	-4.16996	1	1	1	1	1	1	1	1	1	1	1	1	Non-functional
18GATCCGDP	Non-functional	1	Experimental	-2.12548	-1.94204	-2.56743	-3.10745	-3.23416	-4.34581	1	1	1	1	0.999999	1	1	1	1	1	1	1	Non-functional
18GATATGDM	Non-functional	1	Experimental	-4.03541	-3.12114	-4.40696	-4.42148	-2.2852	-3.43744	1	1	1	1	1	1	1	1	1	0.999988	0.999948	0.999998	Non-functional
18GATGCADA	Non-functional	1	Experimental	-3.55281	-1.30522	-1.86547	-2.89096	-2.40667	-3.58499	1	1	1	1	1	1	1	1	1	0.999998	0.999986	1	Non-functional
18GATGGTDG	Non-functional	1	Experimental	-1.85484	-1.88885	-2.21641	-1.71525	-1.47263	-2.67463	1	1	1	1	0.99997	1	1	1	1	0.987154	0.979134	0.992908	Non-functional
18GATTTTDF	Non-functional	1	Experimental	-4.64839	-2.4207	-5.18344	-4.1425	-3.38361	-4.64389	1	1	1	1	1	1	1	1	1	1	1	1	Non-functional
18GATTCTDS	Non-functional	1	Experimental	-1.96425	-2.78327	-3.15138	-2.47592	-2.59947	-3.90692	1	1	1	1	1	1	1	1	1	1	0.999999	1	Non-functional
18GATGTGDV	Non-functional	1	Experimental	-2.49227	-3.26869	-5.12686	-3.73896	-3.44567	-4.75492	1	1	1	1	1	1	1	1	1	1	1	1	Non-functional
18GATGCGDA	Non-functional	1	Experimental	-4.94795	-4.22805	-5.99757	-2.11335	-3.80181	-5.12932	1	1	1	1	1	1	1	1	1	1	1	1	Non-functional
18GATTAAD*	Non-functional	1	Non-functional	-2.53291	-2.96818	-1.83969	-4.0945	-2.62297	-3.98493	1	1	1	1	1	1	1	1	1	1	1	1	Non-functional
18GATATADI	Non-functional	1	Experimental	-2.0055	-2.30822	-1.2146	-2.8716	-1.90711	-3.33502	1	1	1	1	1	1	1	1	1	0.999853	0.999549	0.999964	Non-functional
18GATCCTDP	Non-functional	1	Experimental	-3.51476	-4.60127	-4.07896	-5.07153	-2.17959	-3.62806	1	1	1	1	1	1	1	1	1	0.999993	0.999966	0.999999	Non-functional
18GATGACDD	Functional	2.22045e-16	Functional	-0.303277	-0.162584	-0.124953	-0.618422	-0.164961	-1.63438	2.22045e-16	2.22045e-16	2.22045e-16	0.000122756	2.68323e-07	0.00175591	0.0523037	0.010397	0.101864	0.226533	0.199736	0.250817	Functional
18GATGCTDA	Non-functional	1	Experimental	-3.29372	-1.47728	-3.12096	-0.877156	-1.80655	-3.28543	1	1	1	1	1	1	1	1	1	0.999699	0.999165	0.999915	Non-functional
18GATCCCDP	Non-functional	1	Experimental	-4.19587	-3.70543	-1.92357	-4.05016	-2.25619	-3.74419	1	1	1	1	1	1	1	1	1	0.999998	0.999987	1	Non-functional
18GATTGCDC	Non-functional	1	Experimental	-2.53291	-3.52023	-4.58254	-3.04296	-2.97173	-4.64389	1	1	1	1	1	1	1	1	1	1	1	1	Non-functional
18GATACGDT	Non-functional	1	Experimental	-3.51563	-1.62928	-2.91318	-4.68451	-2.91381	-4.70047	1	1	1	1	1	1	1	1	1	1	1	1	Non-functional
18GATATCDI	Non-functional	1	Experimental	-4.93501	-5.46509	-3.39967	-5.76543	-3.52584	-5.36635	1	1	1	1	1	1	1	1	1	1	1	1	Non-functional
18GATCTTDL	Non-functional	1	Experimental	-3.9957	-3.63482	-2.6583	-5.84205	-1.68211	-3.85801	1	1	1	1	1	1	1	1	1	0.999968	0.999878	0.999994	Non-functional
18GATTTGDM	Non-functional	1	Experimental	-2.2434	-2.47728	-2.58254	-4.09955	-2.87863	-5.70047	1	1	1	1	1	1	1	1	1	1	1	1	Non-functional
18GATGGGDG	Non-functional	1	Experimental	-3.22096	-4.18623	-3.27059	-5.07153	-0.589402	-3.50253	1	1	1	1	1	1	1	1	1	0.984636	0.975661	0.991263	Non-functional
18GATTAGD*	Non-functional	1	Non-functional	-3.78445	-3.05813	-3.05647	-4.52839	-3.18263	-6.12932	1	1	1	1	1	1	1	1	1	1	1	1	Non-functional
18GATAGADR	Non-functional	1	Experimental	-2.30158	-4.15766	-3.93617	-2.306	-2.32537	-5.64389	1	1	1	1	1	1	1	1	1	1	1	1	Non-functional
18GATCTCDL	Non-functional	1	Experimental	-3.42476	-4.50249	-3.92185	-4.65083	-3.18551	-6.98872	1	1	1	1	1	1	1	1	1	1	1	1	Non-functional
18GATTTCDF	Non-functional	1	Experimental	-3.92699	-3.5582	-3.8697	-3.76543	-2.80322	-7.36635	1	1	1	1	1	1	1	1	1	1	1	1	Non-functional
18GGGCCGGP	Non-functional	1	Experimental	-2.01023	-3.45632	-4.56236	-3.34162	-5.27349	-2.55023	1	1	1	1	1	1	1	1	1	1	1	1	Non-functional
18GGGACTGT	Non-functional	1	Experimental	-0.671428	-0.0987687	-1.01804	-1.87716	-3.10356	-1.11551	1	0.499502	1	0.00218671	5.06778e-05	0.0116306	0.999962	0.998884	1	0.989884	0.982991	0.994648	Non-functional
18GGGGATGD	Non-functional	1	Experimental	-2.03909	-1.25405	-3.02732	-2.01382	-3.93109	-2.02978	1	1	1	0.999956	0.998886	1	1	1	1	0.999997	0.999984	1	Non-functional
18GGGCGTGR	Non-functional	1	Experimental	-2.30784	-1.90612	-4.6794	-3.37639	-5.39052	-3.80739	1	1	1	1	1	1	1	1	1	1	1	1	Non-functional
18GGGATTGI	Non-functional	1	Experimental	-2.81302	-1.25631	-2.50007	-3.52012	-3.38113	-1.95112	1	1	1	1	0.999999	1	1	1	1	0.999906	0.999694	0.999979	Non-functional
18GGGGTTGV	Non-functional	1	Experimental	-2.71846	-2.09877	-2.85555	-2.98407	-3.65979	-2.41507	1	1	1	1	1	1	1	1	1	0.999999	0.999991	1	Non-functional
18GGGGCCGA	Non-functional	1	Experimental	-1.2434	-2.40752	-1.23789	-1.16729	-1.61989	-0.410664	1	1	1	0.999999	0.999932	1	0.996389	0.980213	0.999919	0.323927	0.296939	0.348516	Non-functional
18GGGTAAG*	Non-functional	1	Non-functional	-2.63244	-3.15766	-2.58254	-3.62793	-4.44567	-3.47396	1	1	1	1	1	1	1	1	1	1	1	1	Non-functional
18GGGCTCGL	Non-functional	1	Experimental	-0.440342	-0.592583	-1.67217	-1.56903	-2.21338	-1.3012	1	1	1	0.0159931	0.0017194	0.0439661	0.999999	0.999916	1	0.923283	0.901807	0.94326	Non-functional
18GGGCCCGP	Non-functional	1	Experimental	-1.92719	-2.83573	-3.01864	-2.84657	-3.6473	-2.737	1	1	1	1	1	1	1	1	1	1	0.999998	1	Non-functional
18GGGGCTGA	Non-functional	1	Experimental	-0.820566	-1.32116	-2.62762	-0.653923	-1.39122	-0.807387	1	1	1	0.79731	0.716065	0.893994	1	0.99994	1	0.403858	0.377629	0.428997	Non-functional
18GGGTTCGF	Non-functional	1	Experimental	-1.05274	-1.66908	-2.16291	-2.13935	-2.41836	-1.9143	1	1	1	0.991561	0.966553	0.999575	1	1	1	0.993173	0.987881	0.996623	Non-functional
18GGGCTAGL	Non-functional	1	Experimental	-1.67377	-1.0463	-1.61648	-1.73896	-2.38008	-1.88045	1	1	1	0.991452	0.966271	0.999566	1	0.999968	1	0.991217	0.984955	0.995466	Non-functional
18GGGACGGT	Non-functional	1	Experimental	-1.2971	-0.880128	-0.263307	-1.4435	-1.73592	-1.25783	1	1	1	0.823125	0.742241	0.914751	0.809327	0.730859	0.899388	0.778227	0.749363	0.807584	Non-functional
18GGGTCCGS	Functional	2.22045e-16	Experimental	-0.228053	-0.116691	-0.473602	-0.134097	-1.42693	-1.09195	2.22045e-16	2.22045e-16	2.22045e-16	3.27537e-05	2.43135e-08	0.000739816	0.0241485	0.00260774	0.0603167	0.564852	0.537713	0.592219	Functional
18GGGATAGI	Non-functional	1	Experimental	-2.28293	-3.50816	-2.98463	-3.8085	-3.01126	-2.70898	1	1	1	1	1	1	1	1	1	0.999988	0.999947	0.999998	Non-functional
18GGGGCGGA	Functional	2.22045e-16	Experimental	-0.471507	-0.0736778	-1.84306	-0.0356014	-0.860704	-0.623469	2.22045e-16	2.22045e-16	2.22045e-16	0.000276224	1.17999e-06	0.00297757	0.906761	0.835236	0.970216	0.124972	0.102137	0.146696	Functional
18GGGGCAGA	Non-functional	1	Experimental	-1.30371	-1.14939	-1.80971	-2.0347	-1.58078	-1.35551	1	1	1	0.952337	0.895507	0.990827	1	1	1	0.755929	0.727104	0.785462	Non-functional
18GGGAGGGR	Non-functional	1	Experimental	-1.65576	-2.56825	-2.08872	-2.56903	-3.15349	-3.00003	1	1	1	1	1	1	1	1	1	0.999999	0.999994	1	Non-functional
18GGGGTGGV	Non-functional	0.999976	Experimental	-0.763521	-0.513806	-1.13508	-0.791426	-1.77581	-1.63746	0.999976	0.0262477	1	0.0683129	0.0202272	0.120137	0.925788	0.858399	0.980127	0.903009	0.879427	0.925585	Non-functional
18GGGACCGT	Non-functional	1	Experimental	-1.04227	-0.491914	0.133274	-2.84536	-1.10559	-1.06778	1	0.999832	1	0.212168	0.128788	0.276917	0.999751	0.996386	0.999999	0.391498	0.365028	0.416653	Non-functional
18GGGTTGGM	Non-functional	1	Experimental	-0.605839	-1.8643	-1.33997	-1.98407	-2.27349	-2.28014	1	1	1	0.956708	0.901946	0.992255	1	0.999958	1	0.996991	0.994015	0.998715	Non-functional
18GGGAACGN	Functional	2.22045e-16	Experimental	-0.408017	-0.639337	-0.927672	-0.619499	-0.803858	-0.830107	2.22045e-16	2.22045e-16	7.97135e-12	0.0176087	0.00201171	0.0470581	0.677762	0.605206	0.766307	0.168453	0.143205	0.191749	Functional
18GGGGAGGE	Non-functional	1	Experimental	-1.3532	-1.85366	-1.18602	-1.41703	-2.21489	-2.29549	1	1	1	0.999889	0.997955	1	0.999312	0.993124	0.999996	0.996447	0.993095	0.998438	Non-functional
18GGGAAGGK	Non-functional	1	Experimental	-1.56943	-3.26869	-3.20402	-3.154	-2.94317	-3.03245	1	1	1	1	1	1	1	1	1	0.999997	0.999985	1	Non-functional
18GGGTATGY	Non-functional	1	Experimental	-2.14958	-2.26869	-2.58254	-3.83207	-4.91033	-5.16996	1	1	1	1	1	1	1	1	1	1	1	1	Non-functional
18GGGCAAGQ	Non-functional	1	Experimental	-1.03445	-2.2243	-3.1675	-1.14277	-2.828	-3.26307	1	1	1	0.999936	0.998572	1	1	1	1	0.999999	0.999992	1	Non-functional
18GGGTCAGS	Functional	2.22045e-16	Experimental	-0.235642	-0.647205	-0.476495	-1.85444	-0.352939	-0.804308	2.22045e-16	2.22045e-16	0.999186	0.00542528	0.000255717	0.0213127	0.993682	0.971641	0.999773	0.0587233	0.0429254	0.0751509	Functional
18GGGAATGN	Non-functional	1	Experimental	-0.447516	-1.53563	-0.267663	-1.35222	-1.4109	-1.93647	1	1	1	0.657753	0.580415	0.757532	0.742157	0.66529	0.834357	0.887856	0.863098	0.911918	Non-functional
18GGGGACGD	Non-functional	1	Experimental	-0.786194	-2.51381	-1.75093	-1.12609	-1.8771	-2.41507	1	1	1	0.99996	0.998941	1	0.999954	0.998736	1	0.992128	0.986313	0.996007	Non-functional
18GGGAAAGK	Non-functional	1	Experimental	-0.980007	-1.45831	-3.92041	-2.31665	-2.67734	-3.38706	1	1	1	0.948265	0.889706	0.989425	1	1	1	0.999998	0.999991	1	Non-functional
18GGGTTAGL	Non-functional	1	Experimental	-0.242952	-2.03165	-0.829846	-1.20646	-1.85413	-2.58499	1	1	1	0.882735	0.807926	0.956609	0.958173	0.90289	0.992759	0.995358	0.991313	0.997857	Non-functional
18GGGTGCGC	Functional	2.22045e-16	Experimental	-0.319201	0.0683412	-0.961654	-0.569034	-1.2372	-2.02557	2.22045e-16	2.22045e-16	2.22045e-16	1.09748e-05	3.29828e-09	0.000365391	0.662285	0.591041	0.748944	0.866022	0.839746	0.891784	Functional
18GGGCCTGP	Non-functional	1	Experimental	-4.20847	-4.50816	-2.2581	-4.39346	-3.26879	-4.08749	1	1	1	1	1	1	1	1	1	1	1	1	Non-functional
18GGGCGGGR	Non-functional	1	Experimental	-0.912322	-2.87638	-3.3195	-1.56903	-3.12374	-4.00003	1	1	1	1	0.99998	1	1	1	1	1	1	1	Non-functional
18GGGTGTGC	Functional	0.00634191	Experimental	0.461445	-3.49109	0.324354	0.981163	-0.538775	-1.48546	0.00634191	2.22045e-16	1	0.999349	0.993645	0.999996	2.01666e-12	2.22045e-16	2.43648e-08	0.321048	0.294071	0.34562	Functional
18GGGTGGGW	Non-functional	1	Experimental	-2.1908	-0.461339	-1.33997	-2.73896	-2.18602	-3.16996	1	1	1	0.986177	0.953915	0.998965	1	1	1	0.999917	0.999724	0.999981	Non-functional
18GGGTCTGS	Non-functional	1	Experimental	-0.57355	-1.1383	-1.36014	-1.43864	-0.995982	-2.03956	1	1	1	0.373732	0.293644	0.443264	0.999895	0.997895	1	0.793687	0.765064	0.822642	Non-functional
18GGGCAGGQ	Non-functional	1	Experimental	-1.4439	-4.79921	-3.07849	-2.68451	-2.32014	-3.47808	1	1	1	1	1	1	1	1	1	0.999992	0.999964	0.999999	Non-functional
18GGGATGGM	Non-functional	1	Experimental	-1.1544	-0.755881	-2.68207	-1.34162	-0.684854	-1.89815	1	1	1	0.583444	0.508557	0.675605	1	1	1	0.596655	0.569103	0.624676	Non-functional
18GGGAGTGS	Functional	2.22045e-16	Experimental	-0.0173669	-0.968708	-0.757311	-0.711992	-0.788318	-2.02751	2.22045e-16	2.22045e-16	2.50085e-07	0.011593	0.000983376	0.0354213	0.602385	0.535343	0.680864	0.70551	0.676687	0.735	Functional
18GGGTCGGS	Functional	2.22045e-16	Experimental	-0.532908	1.29169	-1.26061	-0.286634	-0.103838	-1.40213	2.22045e-16	2.22045e-16	2.22045e-16	1.76892e-12	2.22045e-16	1.61307e-08	0.677829	0.605279	0.766373	0.130759	0.107488	0.152794	Functional
18GGGCATGH	Non-functional	1	Experimental	-1.64839	-4.08366	-1.86794	-2.96896	-2.08721	-3.39996	1	1	1	1	1	1	1	1	1	0.999958	0.999845	0.999992	Non-functional
18GGGCACGH	Non-functional	1	Experimental	-2.35858	-3.2801	-4.44383	-2.97276	-2.30696	-3.66679	1	1	1	1	1	1	1	1	1	0.999997	0.999985	1	Non-functional
18GGGTACGY	Non-functional	1	Experimental	-2.12548	-2.89232	-2.108	-1.92962	-2.48414	-3.89312	1	1	1	1	1	1	1	1	1	1	0.999998	1	Non-functional
18GGGGTAGV	Non-functional	1	Experimental	-1.97651	-4.12114	-2.14644	-4.42148	-2.40385	-4.0224	1	1	1	1	1	1	1	1	1	1	0.999999	1	Non-functional
18GGGGAAGE	Non-functional	1	Experimental	-1.82241	-4.95675	-3.91644	-3.42701	-2.45764	-4.12105	1	1	1	1	1	1	1	1	1	1	0.999999	1	Non-functional
18GGGGGAGG	Functional	5.09333e-11	Functional	-0.381842	-1.68373	0.477107	-0.810042	0.101329	-1.58499	5.09333e-11	2.22045e-16	0.0247102	0.734871	0.654625	0.836919	0.00360216	7.56895e-05	0.0171774	0.12484	0.102016	0.146557	Functional
18GGGTTTGF	Non-functional	1	Experimental	-0.482282	-2.61662	-0.898038	-2.50192	-1.38677	-3.16996	1	1	1	0.999665	0.995871	0.999999	1	0.999978	1	0.997027	0.994076	0.998732	Non-functional
18GGGAGCGS	Intermediate	0.215386	Experimental	-0.00683915	-1.39422	-1.14958	-0.769332	-0.0127067	-1.81632	0.215386	2.22045e-16	1	0.12378	0.0546277	0.183585	0.922983	0.854961	0.978744	0.238039	0.211077	0.26241	Intermediate
18GGGGGCGG	Functional	8.04762e-11	Functional	0.0520545	-1.2891	-0.0584562	-1.55291	-0.135711	-1.9522	8.04762e-11	2.22045e-16	0.00842045	0.055176	0.0141928	0.103281	0.734975	0.658723	0.826896	0.35052	0.323783	0.375165	Functional
18GGGCCAGP	Non-functional	1	Experimental	-2.30663	-4.00566	-2.40357	-3.56903	-1.68173	-3.58499	1	1	1	1	1	1	1	1	1	0.99987	0.999593	0.999969	Non-functional
18GGGCTGGM	Non-functional	1	Experimental	-1.0818	-2.14059	-0.278987	-2.52839	-1.21807	-3.12932	1	1	1	0.999905	0.998162	1	0.999904	0.998011	1	0.993521	0.98842	0.996826	Non-functional
18GGGGGTGG	Functional	2.22045e-16	Functional	0.0520545	-0.601269	-0.772507	0.483055	-0.532544	-2.50253	2.22045e-16	2.22045e-16	2.22045e-16	0.000287513	1.27169e-06	0.00305419	0.00255508	4.01031e-05	0.0137406	0.793518	0.764891	0.822481	Functional
18GGGCGAGR	Non-functional	1	Experimental	-2.28675	-2.20113	-4.10191	-1.47346	-1.74265	-3.86793	1	1	1	1	1	1	1	1	1	0.999978	0.999912	0.999996	Non-functional
18GGGCTTGL	Non-functional	1	Experimental	-1.1097	-1.468	-1.20908	-2.61634	-1.28549	-3.6323	1	1	1	0.977381	0.936434	0.997497	1	1	1	0.999334	0.998357	0.999783	Non-functional
18GGGCGCGR	Non-functional	1	Experimental	-1.88654	-2.87838	-3.2581	-3.67057	-2.6473	-5.10157	1	1	1	1	1	1	1	1	1	1	1	1	Non-functional
18GGGACAGT	Non-functional	1	Experimental	-0.816156	-0.76435	-1.03571	-1.80719	-0.819481	-3.71624	1	1	1	0.249972	0.164471	0.315421	0.999934	0.998415	1	0.996776	0.993644	0.998606	Non-functional
18GGGTAGG*	Non-functional	1	Non-functional	-1.56092	-4.18623	-1.20616	-1.84914	-2.73671	-5.67246	1	1	1	1	1	1	0.999994	0.999644	1	1	1	1	Non-functional
18GGGGTCGV	Non-functional	1	Experimental	-2.17927	-4.06224	-3.29303	-3.09955	-3.17819	-6.28543	1	1	1	1	1	1	1	1	1	1	1	1	Non-functional
18GGGTGAG*	Non-functional	1	Non-functional	-1.98542	-2.1983	-2.47562	-3.306	-1.45494	-4.90692	1	1	1	1	1	1	1	1	1	1	0.999998	1	Non-functional
18GGGATCGI	Non-functional	1	Experimental	-2.69045	-4.3004	-1.44052	-3.0482	-2.98172	-6.52359	1	1	1	1	1	1	1	1	1	1	1	1	Non-functional
18GGGAGAGR	Non-functional	1	Experimental	-1.78925	-2.19393	-1.56586	-2.53866	-0.96504	-5.55462	1	1	1	1	0.999997	1	1	1	1	1	0.999999	1	Non-functional
3TACCACYH	Functional	2.22045e-16	Experimental	-0.934022	0.125567	-0.0108889	0.195532	-0.89249	0.262164	2.22045e-16	2.22045e-16	2.22045e-16	0.00300547	8.99797e-05	0.0143669	2.79587e-05	7.79591e-09	0.000745593	0.0127215	0.00723467	0.0197277	Functional
3TACAACYN	Functional	2.22045e-16	Experimental	-0.100769	0.484462	-0.872711	0.460049	-0.669289	0.139908	2.22045e-16	2.22045e-16	2.22045e-16	1.3608e-09	2.22045e-16	1.14e-06	0.00655981	0.00023164	0.0253565	0.00906924	0.00487673	0.014675	Functional
3TACTTCYF	Functional	2.22045e-16	Experimental	0.176808	-0.301558	-0.81599	-0.326517	-1.06854	0.0534934	2.22045e-16	2.22045e-16	2.22045e-16	2.2959e-06	1.87923e-10	0.000133366	0.278298	0.187314	0.340382	0.0403941	0.0277922	0.0541706	Functional
3TACATCYI	Functional	2.22045e-16	Experimental	-1.42928	-0.232846	-0.411289	0.0901193	-1.09824	0.274209	2.22045e-16	2.22045e-16	2.22045e-16	0.32439	0.241146	0.391871	0.0032863	6.38715e-05	0.0161842	0.0233693	0.014742	0.0335477	Functional
3TACCAAYQ	Functional	2.22045e-16	Experimental	0.241924	0.428021	0.490417	0.682545	-1.05215	0.424211	2.22045e-16	2.22045e-16	2.22045e-16	9.33763e-12	2.22045e-16	4.69686e-08	2.16574e-11	2.22045e-16	1.07702e-07	0.0126221	0.00716815	0.0195921	Functional
3TACCCCYP	Functional	2.22045e-16	Experimental	0.401732	0.0238833	-0.405835	-0.126849	-0.46052	-0.457333	2.22045e-16	2.22045e-16	2.22045e-16	6.80156e-10	2.22045e-16	7.2804e-07	0.0150311	0.00108906	0.0439702	0.030774	0.0202646	0.0426624	Functional
3TACTGCYC	Functional	2.22045e-16	Experimental	-0.394849	0.359988	0.264375	0.250905	-0.960998	0.162992	2.22045e-16	2.22045e-16	2.22045e-16	7.03759e-07	2.16253e-11	6.24313e-05	5.1244e-07	3.43076e-12	5.94038e-05	0.0216033	0.0134617	0.0313269	Functional
3TACCCAYP	Functional	2.22045e-16	Experimental	-0.210089	-0.0934737	0.23829	-0.0377555	-0.671056	-0.159652	2.22045e-16	2.22045e-16	2.22045e-16	2.04272e-05	1.01248e-08	0.000545163	2.34444e-05	5.53881e-09	0.000667157	0.0238413	0.0150848	0.0341314	Functional
3TACCATYH	Functional	2.22045e-16	Experimental	0.450641	0.242063	0.0795918	-0.212579	0.0447152	0.579193	2.22045e-16	2.22045e-16	2.22045e-16	6.12965e-12	2.22045e-16	3.59415e-08	0.000673568	3.25038e-06	0.00577165	6.48296e-05	1.47318e-05	0.00020599	Functional
3TACTATYY	Functional	2.22045e-16	Functional	-0.636821	0.560305	1.44216	0.550119	-0.393655	0.702844	2.22045e-16	2.22045e-16	2.22045e-16	1.22582e-06	6.05702e-11	8.92924e-05	2.22045e-16	2.22045e-16	3.59363e-12	0.000304574	9.11966e-05	0.000777943	Functional
3TACCTCYL	Functional	2.22045e-16	Experimental	-0.160793	0.212961	-0.37984	0.187266	-0.55222	-0.166753	2.22045e-16	2.22045e-16	2.22045e-16	2.12317e-07	2.28644e-12	2.88185e-05	0.00113954	8.80983e-06	0.00810805	0.0169166	0.0101229	0.0253035	Functional
3TACCCTYP	Functional	2.22045e-16	Experimental	-0.964396	-0.204141	-1.44236	-0.234153	-0.581826	-0.783471	2.22045e-16	2.22045e-16	0.00391843	0.0374949	0.00740918	0.0790163	0.787233	0.709226	0.879727	0.0965572	0.0759383	0.116646	Functional
3TACAATYN	Functional	2.22045e-16	Experimental	0.450641	0.414673	-3.55784	0.148463	-1.50783	0.348495	2.22045e-16	2.22045e-16	2.22045e-16	2.23514e-13	2.22045e-16	4.34468e-09	1	0.99998	1	0.059034	0.0431919	0.0754948	Functional
3TACACAYT	Functional	2.22045e-16	Experimental	-0.0777376	0.193636	0.783199	0.0362451	-0.277213	0.195761	2.22045e-16	2.22045e-16	2.22045e-16	8.53727e-08	4.17197e-13	1.60696e-05	6.91237e-09	8.15922e-16	3.98738e-06	0.00168658	0.000682608	0.00341522	Functional
3TACGACYD	Functional	2.22045e-16	Experimental	-0.608252	0.364573	0.565019	-0.445075	-0.414716	0.0368147	2.22045e-16	2.22045e-16	2.22045e-16	1.00691e-05	2.81009e-09	0.000345666	5.63157e-05	3.01619e-08	0.00116579	0.00530769	0.00260651	0.00922513	Functional
3TACACTYT	Functional	2.22045e-16	Experimental	-0.102612	-0.769584	0.459864	0.929823	-0.12521	0.227371	2.22045e-16	2.22045e-16	2.22045e-16	0.00499655	0.000220099	0.0201977	4.20587e-13	2.22045e-16	9.09571e-09	0.000776361	0.000273994	0.00174524	Functional
3TACACGYT	Functional	2.22045e-16	Experimental	-0.694409	0.434774	-0.965923	-1.00605	-1.54596	-0.0527369	2.22045e-16	2.22045e-16	2.22045e-16	1.21869e-05	4.00762e-09	0.000390905	0.940976	0.878309	0.986713	0.157431	0.132671	0.18047	Functional
3TACCGAYR	Functional	2.22045e-16	Experimental	0.128713	1.11285	1.54751	0.318388	-0.704223	0.933457	2.22045e-16	2.22045e-16	2.22045e-16	2.22045e-16	2.22045e-16	2.78377e-11	2.22045e-16	2.22045e-16	2.11241e-11	0.000440527	0.000140775	0.0010711	Functional
3TACGCAYA	Functional	2.22045e-16	Experimental	-0.423828	-0.0801523	-1.79488	0.765847	-2.70422	0.072794	2.22045e-16	2.22045e-16	2.22045e-16	0.000182231	5.56172e-07	0.00227106	0.188843	0.100154	0.252804	0.620266	0.592369	0.648608	Functional
3TACGCCYA	Functional	2.22045e-16	Experimental	0.192844	-1.01852	-1.2803	-0.650915	-1.11926	-1.11385	2.22045e-16	2.22045e-16	5.46291e-06	0.00345715	0.000114854	0.0157829	0.92749	0.860542	0.980935	0.420911	0.394817	0.446157	Functional
3TACGTCYV	Functional	2.22045e-16	Experimental	0.491283	-0.646783	-1.36519	-0.338925	0.23736	0.170935	2.22045e-16	2.22045e-16	2.22045e-16	3.39646e-06	3.77783e-10	0.00017121	0.807423	0.728993	0.897817	0.000190185	5.22462e-05	0.000518563	Functional
3TACAAAYK	Functional	7.22866e-15	Experimental	-1.45625	-0.860187	0.674335	0.733426	-4.22207	-0.0945571	7.22866e-15	2.22045e-16	1	0.903382	0.831811	0.968579	2.9855e-13	2.22045e-16	7.36963e-09	0.992775	0.987277	0.996389	Functional
3TACACCYT	Functional	2.22045e-16	Experimental	-0.563164	-1.11028	1.76866	0.518326	-0.76264	-0.314658	2.22045e-16	2.22045e-16	2.22045e-16	0.335392	0.252941	0.403245	2.22045e-16	2.22045e-16	4.52524e-14	0.047748	0.0336859	0.0626652	Functional
3TACAGCYS	Functional	2.22045e-16	Experimental	0.713676	0.318289	1.26319	-0.175972	-0.151682	0.057446	2.22045e-16	2.22045e-16	2.22045e-16	7.47955e-15	2.22045e-16	5.02923e-10	9.4557e-11	2.22045e-16	2.69392e-07	0.00177684	0.000725818	0.00357453	Functional
3TACCCGYP	Non-functional	1	Experimental	-0.733783	-0.828478	-1.65737	-0.888063	-0.981757	-0.294495	1	7.9784e-10	1	0.234669	0.149411	0.299973	0.998856	0.990463	0.999991	0.0786103	0.06003	0.0972327	Non-functional
3TACCTTYL	Functional	2.22045e-16	Experimental	-0.492775	-0.315866	0.0588333	0.578916	0.492174	-0.40066	2.22045e-16	2.22045e-16	2.22045e-16	0.00301005	9.02181e-05	0.014381	9.73212e-08	1.37684e-13	2.09446e-05	0.00081321	0.000289241	0.0018171	Functional
3TACGGCYG	Non-functional	1	Experimental	-1.02329	-0.878109	-0.377266	-2.11457	-0.0642192	-1.57059	1	1	1	0.574121	0.499468	0.664547	0.998199	0.98728	0.999978	0.168722	0.143462	0.192019	Non-functional
3TACTCTYS	Non-functional	1	Experimental	-3.11921	-0.234252	-1.2208	-0.160375	-1.07768	0.255385	1	1	1	0.999978	0.99928	1	0.512367	0.446298	0.578655	0.0232478	0.0146533	0.0333981	Non-functional
3TACCGCYR	Functional	2.22045e-16	Experimental	-0.0317514	-0.264577	-0.390728	-0.23095	-1.75575	-0.0120949	2.22045e-16	2.22045e-16	2.22045e-16	1.87787e-05	8.6514e-09	0.000516277	0.0262815	0.00303526	0.0638552	0.214675	0.187983	0.238817	Functional
3TACCGGYR	Functional	2.22045e-16	Experimental	-1.45625	0.739275	-0.990797	0.502813	-1.41472	0.139908	2.22045e-16	2.22045e-16	2.22045e-16	0.00138229	2.24125e-05	0.00858906	0.0111511	0.000636183	0.035988	0.0783418	0.0597918	0.0969368	Functional
3TACTAAY*	Non-functional	1	Non-functional	-1.15139	-1.19361	0.354699	-1.43007	-1.33225	0.0874407	1	0.99172	1	0.915861	0.847104	0.975265	0.223033	0.131607	0.28635	0.072918	0.0550081	0.0910214	Non-functional
3TACCGTYR	Functional	2.22045e-16	Experimental	0.564812	-0.375608	0.0916647	-0.699534	-0.595289	-0.708089	2.22045e-16	2.22045e-16	2.22045e-16	2.89043e-08	5.66262e-14	8.06371e-06	0.0241736	0.00261318	0.0603596	0.0837872	0.0645887	0.102822	Functional
3TACTTAYL	Functional	2.22045e-16	Experimental	0.0356039	-1.58265	0.105127	0.502813	-0.022399	0.611214	2.22045e-16	2.22045e-16	2.22045e-16	0.222316	0.138314	0.287197	1.47133e-07	3.06611e-13	2.71402e-05	7.76159e-05	1.82261e-05	0.000240494	Functional
3TACGCGYA	Functional	2.22045e-16	Experimental	-1.06393	0.111244	0.105127	-0.447146	-1.50783	-1.1402	2.22045e-16	2.22045e-16	2.22045e-16	0.00913782	0.000646241	0.0302257	0.00386441	8.61921e-05	0.0179649	0.628262	0.600256	0.65679	Functional
3TACTGAY*	Non-functional	1	Non-functional	-2.77818	-2.61507	-2.46473	-0.266574	-3.73664	-2.18202	1	1	1	1	1	1	0.999794	0.996781	1	0.999996	0.99998	1	Non-functional
3TACGATYD	Non-functional	1	Experimental	-0.970822	-1.14114	-0.464729	-1.11457	-0.736645	-0.0914174	1	0.000349021	1	0.77402	0.693084	0.8735	0.707043	0.632812	0.797792	0.0236533	0.0149479	0.0338966	Non-functional
3TACCTAYL	Functional	2.22045e-16	Experimental	-1.35671	0.736601	-1.95016	0.972892	-0.467184	-0.0300168	2.22045e-16	2.22045e-16	2.22045e-16	0.000571369	4.51778e-06	0.00479965	0.154718	0.0708853	0.218016	0.00811641	0.00429334	0.0133272	Functional
3GAAAAAEK	Functional	2.22045e-16	Experimental	0.356124	-0.453866	-0.0574091	0.34565	-0.865378	0.104719	2.22045e-16	2.22045e-16	2.22045e-16	1.6189e-06	1.00361e-10	0.000106622	8.61516e-06	7.94977e-10	0.000353136	0.0192671	0.0117878	0.0283396	Functional
3GAACAAEQ	Functional	2.22045e-16	Experimental	0.376641	0.389997	0.135184	0.323459	0.115105	0.56759	2.22045e-16	2.22045e-16	2.22045e-16	1.52285e-12	2.22045e-16	1.46423e-08	1.06894e-06	1.42153e-11	9.42326e-05	4.77508e-05	1.02611e-05	0.000158282	Functional
3GAAATAEI	Functional	2.22045e-16	Experimental	0.0559569	-0.0866951	-0.266183	0.293514	-1.36817	-0.664367	2.22045e-16	2.22045e-16	2.22045e-16	6.65715e-07	1.94781e-11	6.02315e-05	0.000146465	1.83858e-07	0.00216216	0.324834	0.297891	0.349431	Functional
3GAAAACEN	Functional	2.22045e-16	Experimental	-0.871287	-0.400061	-0.464729	-0.151097	-0.92929	-0.508248	2.22045e-16	2.22045e-16	2.22045e-16	0.066223	0.0191983	0.117469	0.0253701	0.00284479	0.0623681	0.113198	0.0912164	0.134396	Functional
3GAACTAEL	Functional	2.22045e-16	Experimental	-0.303003	0.876779	0.754106	-0.397158	-0.829754	0.111894	2.22045e-16	2.22045e-16	2.22045e-16	5.30997e-11	2.22045e-16	1.42692e-07	3.79879e-06	1.66454e-10	0.000209779	0.0168573	0.0100815	0.0252274	Functional
3GAAACAET	Functional	2.22045e-16	Experimental	-0.371716	-0.171584	-0.219422	0.315744	-1.2283	-0.323492	2.22045e-16	2.22045e-16	2.22045e-16	0.000271085	1.13929e-06	0.0029423	7.22377e-05	4.80263e-08	0.00136808	0.143523	0.119535	0.166117	Functional
3GAAGAGEE	Functional	2.22045e-16	Functional	-0.591179	0.687745	0.693701	0.362015	-0.0521464	0.578481	2.22045e-16	2.22045e-16	2.22045e-16	1.12887e-07	7.07202e-13	1.92429e-05	1.60548e-10	2.22045e-16	3.75908e-07	0.000106442	2.6439e-05	0.000315126	Functional
3GAAACTET	Functional	2.22045e-16	Experimental	-1.06768	0.230416	-0.602232	-0.20768	-1.61111	-0.415307	2.22045e-16	2.22045e-16	2.22045e-16	0.00379443	0.000135721	0.0168061	0.0734773	0.0190665	0.128948	0.322042	0.295067	0.346645	Functional
3GAACATEH	Functional	2.22045e-16	Experimental	-0.701362	0.333039	-0.683369	0.136654	-1.71428	-0.0617257	2.22045e-16	2.22045e-16	2.22045e-16	4.26957e-05	3.92741e-08	0.000879543	0.0164671	0.00128251	0.0467183	0.21771	0.191001	0.241872	Functional
3GAAGGAEG	Functional	2.22045e-16	Experimental	-0.536868	0.494309	0.442162	0.187457	-0.70946	0.0161728	2.22045e-16	2.22045e-16	2.22045e-16	7.80467e-07	2.62718e-11	6.67431e-05	1.08996e-07	1.71478e-13	2.24967e-05	0.0155939	0.00920386	0.0235737	Functional
3GAAAATEN	Functional	2.22045e-16	Experimental	-0.265566	0.00641427	0.825491	-0.142585	-0.652876	-0.238603	2.22045e-16	2.22045e-16	2.22045e-16	1.2117e-05	3.96497e-09	0.000389457	5.14634e-08	4.00639e-14	1.40119e-05	0.0285187	0.0185488	0.0399162	Functional
3GAAGTAEV	Functional	2.22045e-16	Experimental	-0.307386	0.380353	-0.0814	0.682311	-0.495335	-0.233135	2.22045e-16	2.22045e-16	2.22045e-16	1.582e-07	1.31571e-12	2.38413e-05	1.62059e-07	3.697e-13	2.88304e-05	0.0174293	0.0104848	0.0259607	Functional
3GAATAAE*	Non-functional	1	Non-functional	-1.42383	-0.971218	-1.1428	-1.16037	-3.28919	-1.17204	1	1	1	0.934745	0.870894	0.98403	0.99228	0.967651	0.999673	0.995724	0.991903	0.998055	Non-functional
3GAACGAER	Functional	2.22045e-16	Experimental	0.128713	0.374279	0.580682	-0.487788	-1.44866	0.511877	2.22045e-16	2.22045e-16	2.22045e-16	1.83058e-10	2.22045e-16	3.14437e-07	7.48737e-05	5.13519e-08	0.0014009	0.0324826	0.0215746	0.0447338	Functional
3GAAAAGEK	Functional	2.22045e-16	Experimental	-0.421484	0.635118	0.0232094	-0.456146	-0.486866	-0.604253	2.22045e-16	2.22045e-16	2.22045e-16	1.99793e-08	2.84312e-14	6.37302e-06	0.00759266	0.000305253	0.0278779	0.0495182	0.0351533	0.0647201	Functional
3GAACACEH	Functional	2.22045e-16	Experimental	0.487167	-0.631016	0.857199	-0.242987	-0.4713	-0.323492	2.22045e-16	2.22045e-16	2.22045e-16	2.93034e-06	2.89863e-10	0.000155635	1.34943e-07	2.59324e-13	2.57118e-05	0.0213933	0.0133101	0.0310656	Functional
3GAAAGAER	Functional	2.22045e-16	Experimental	-0.126544	-0.650081	-0.494273	-0.22758	-1.13232	0.0998307	2.22045e-16	2.22045e-16	2.22045e-16	0.0023083	5.60447e-05	0.0120621	0.0466028	0.00844625	0.0940215	0.0423549	0.0293493	0.0564604	Functional
3GAACCAEP	Functional	2.22045e-16	Experimental	0.128713	-0.752578	-0.268331	-0.98904	-1.67775	-1.03002	2.22045e-16	2.22045e-16	2.22045e-16	0.000591957	4.81791e-06	0.00491262	0.385892	0.307793	0.446091	0.656565	0.62801	0.685575	Functional
3GAAGCAEA	Functional	2.22045e-16	Experimental	-0.58178	-1.13268	0.972677	-0.835712	-0.141698	-0.860092	2.22045e-16	2.22045e-16	2.22045e-16	0.376394	0.296604	0.446101	4.69624e-05	2.13105e-08	0.00103705	0.0389533	0.0266307	0.052496	Functional
3GAAGATED	Functional	2.22045e-16	Experimental	0.0868931	0.131352	0.956735	0.100208	0.040963	-0.126167	2.22045e-16	2.22045e-16	2.22045e-16	1.86256e-08	2.51599e-14	6.0865e-06	1.5729e-10	2.22045e-16	3.71077e-07	0.00171263	0.000695037	0.00346163	Functional
3GAAACCET	Functional	2.22045e-16	Experimental	-0.151395	-0.275868	-0.372282	-0.437042	-1.45779	-0.7757	2.22045e-16	2.22045e-16	2.22045e-16	8.14556e-05	1.27624e-07	0.00133973	0.0732651	0.0189558	0.128709	0.421097	0.394993	0.446337	Functional
3GAAGACED	Functional	2.22045e-16	Experimental	-1.15139	0.108952	-1.90834	0.984965	-0.393655	0.420016	2.22045e-16	2.22045e-16	2.22045e-16	0.0170438	0.00190749	0.0460303	0.123808	0.0485153	0.185886	0.00107603	0.000402389	0.00231507	Functional
3GAAATGEM	Functional	2.22045e-16	Experimental	-0.108326	0.628851	0.540726	-0.492134	-0.704223	-0.201129	2.22045e-16	2.22045e-16	2.22045e-16	1.35169e-10	2.22045e-16	2.58838e-07	0.000118178	1.22939e-07	0.0018816	0.0296872	0.0194172	0.0413463	Functional
3GAACCCEP	Functional	2.22045e-16	Experimental	-0.667753	-0.305424	0.0607328	-0.0993687	-1.17371	-0.655272	2.22045e-16	2.22045e-16	2.22045e-16	0.0105839	0.000840508	0.033343	0.000279865	6.28594e-07	0.00327606	0.238021	0.21106	0.262392	Functional
3GAACCTEP	Functional	2.22045e-16	Experimental	-1.50355	-0.04767	0.329268	0.404938	-0.140094	-0.0594007	2.22045e-16	2.22045e-16	2.22045e-16	0.22567	0.141473	0.290623	2.45539e-08	9.46065e-15	8.86628e-06	0.0027043	0.00118489	0.00514776	Functional
3GAACAGEQ	Functional	2.22045e-16	Experimental	0.38397	0.654387	-0.342109	-0.804468	-0.78395	-0.345519	2.22045e-16	2.22045e-16	2.22045e-16	6.53999e-15	2.22045e-16	4.6215e-10	0.281852	0.190956	0.343677	0.054705	0.0394503	0.0705806	Functional
3GAAATTEI	Functional	2.22045e-16	Experimental	-0.778177	0.561906	0.565019	0.668331	-0.277213	0.00664162	2.22045e-16	2.22045e-16	2.22045e-16	7.22432e-06	1.5257e-09	0.000279136	7.45025e-12	2.22045e-16	5.51641e-08	0.00355776	0.00163504	0.00652473	Functional
3GAAGGTEG	Functional	2.22045e-16	Experimental	-1.09368	0.136538	-0.249716	0.707431	-1.31518	-0.152874	2.22045e-16	2.22045e-16	2.22045e-16	0.00943649	0.000684514	0.0309043	1.08171e-06	1.4551e-11	9.49601e-05	0.120809	0.0982779	0.142398	Functional
3GAAGCCEA	Functional	2.22045e-16	Experimental	-0.21921	0.336211	0.541698	0.670064	-1.31518	0.840348	2.22045e-16	2.22045e-16	2.22045e-16	8.40172e-08	4.04771e-13	1.5903e-05	1.09407e-11	2.22045e-16	7.03185e-08	0.00750705	0.00391688	0.0124554	Functional
3GAAGTGEV	Intermediate	0.27767	Experimental	-0.871287	-0.172131	-0.862693	-1.94465	-0.936669	-0.374665	0.27767	2.22045e-16	1	0.0171547	0.00192778	0.0462292	0.999904	0.99801	1	0.0853532	0.0659578	0.104506	Intermediate
3GAAATCEI	Functional	2.22045e-16	Experimental	0.408821	0.133119	0.0942386	-0.00604662	0.684819	0.198802	2.22045e-16	2.22045e-16	2.22045e-16	9.30544e-11	2.22045e-16	2.03713e-07	7.8636e-05	5.62781e-08	0.00144622	1.61325e-05	2.85345e-06	6.2416e-05	Functional
3GAAAGTES	Functional	2.22045e-16	Experimental	-0.719284	1.11673	1.1684	-0.614497	-0.262713	-0.465813	2.22045e-16	2.22045e-16	2.22045e-16	1.08537e-09	2.22045e-16	9.85143e-07	3.06686e-07	1.27086e-12	4.29625e-05	0.0174324	0.010487	0.0259647	Functional
3GAATTAEL	Functional	0.0362498	Experimental	-1.4018	-1.51554	0.442162	-0.167038	-0.945231	0.765513	0.0362498	2.22045e-16	1	0.998217	0.987848	0.999974	1.00382e-05	1.06707e-09	0.000388539	0.00250225	0.00108083	0.0048117	Functional
3GAACGCER	Functional	2.22045e-16	Experimental	-1.19321	0.507545	-0.263095	1.12353	-0.77317	-0.814288	2.22045e-16	2.22045e-16	2.22045e-16	0.00104615	1.35535e-05	0.00714657	3.69461e-09	2.42627e-16	2.68507e-06	0.15402	0.129407	0.176967	Functional
3GAAAGGER	Non-functional	0.99658	Experimental	0.128713	-0.55618	-1.9793	-1.85154	-1.88865	-0.397749	0.99658	2.22045e-16	1	8.1635e-05	1.28165e-07	0.00134159	1	1	1	0.447529	0.421579	0.472938	Non-functional
3GAAGCTEA	Functional	2.22045e-16	Experimental	-0.368786	0.132618	-0.820872	0.647476	-0.714277	-0.434328	2.22045e-16	2.22045e-16	2.22045e-16	9.19813e-06	2.37984e-09	0.0003257	0.000964478	6.45808e-06	0.00728313	0.0574491	0.0418067	0.0737205	Functional
3GAATATEY	Functional	2.22045e-16	Experimental	-0.487958	-0.682188	-2.0814	-0.299741	0.504665	0.216529	2.22045e-16	2.22045e-16	1	0.0378494	0.00752805	0.0795625	0.995656	0.977693	0.999885	3.89731e-05	8.04935e-06	0.000132924	Functional
3GAATAGE*	Non-functional	1	Non-functional	-1.16079	-2.40862	-1.79488	-2.90812	-1.96726	-1.44505	1	1	1	0.999998	0.999867	1	1	1	1	0.902799	0.879192	0.925397	Non-functional
3GAAGTCEV	Functional	2.22045e-16	Experimental	0.254244	1.22769	1.04162	1.23223	0.234376	0.745629	2.22045e-16	2.22045e-16	2.22045e-16	2.22045e-16	2.22045e-16	7.86161e-13	2.22045e-16	2.22045e-16	5.54434e-14	9.37663e-06	1.50495e-06	3.93114e-05	Functional
3GAAACGET	Functional	2.22045e-16	Experimental	0.623478	-0.36026	0.152655	-0.299741	-0.382295	-0.553989	2.22045e-16	2.22045e-16	2.22045e-16	9.32154e-09	7.54581e-15	3.89187e-06	0.000764334	4.13544e-06	0.00626754	0.0324362	0.0215396	0.0446779	Functional
3GAACTTEL	Functional	2.22045e-16	Experimental	-0.871287	0.336211	0.75532	0.727779	-0.289186	-0.159652	2.22045e-16	2.22045e-16	2.22045e-16	0.000249694	9.77016e-07	0.00278547	6.99076e-14	2.22045e-16	2.97959e-09	0.00684981	0.0035261	0.0115059	Functional
3GAAGCGEA	Functional	2.22045e-16	Experimental	0.330347	-0.576939	0.579665	-0.430073	-0.344327	0.271153	2.22045e-16	2.22045e-16	2.22045e-16	1.04275e-05	2.99897e-09	0.000353548	4.09933e-05	1.63753e-08	0.00095073	0.00163038	0.000655913	0.00331591	Functional
3GAACCGEP	Functional	2.22045e-16	Experimental	0.404348	0.384926	0.194234	0.318388	-0.170791	-0.67952	2.22045e-16	2.22045e-16	2.22045e-16	9.8659e-13	2.22045e-16	1.10915e-08	5.30669e-07	3.67069e-12	6.07458e-05	0.025274	0.0161371	0.0359084	Functional
3GAAGTTEV	Functional	2.22045e-16	Experimental	0.465748	0.144975	1.03554	0.715867	-1.07768	-0.290726	2.22045e-16	2.22045e-16	2.22045e-16	2.74433e-11	2.22045e-16	9.3615e-08	2.92835e-16	2.22045e-16	9.83416e-11	0.0972345	0.0765558	0.117379	Functional
3GAAAGCES	Functional	2.22045e-16	Experimental	-0.797286	0.043889	0.132834	0.233691	-1.27033	0.446569	2.22045e-16	2.22045e-16	2.22045e-16	0.00189585	3.92372e-05	0.0105874	3.38082e-06	1.32518e-10	0.000194656	0.02335	0.0147279	0.0335239	Functional
3GAAGGCEG	Functional	2.22045e-16	Experimental	0.206716	0.291816	-0.727763	0.674264	-1.41472	-0.143885	2.22045e-16	2.22045e-16	2.22045e-16	1.9767e-10	2.22045e-16	3.30316e-07	0.000322595	8.24063e-07	0.00358966	0.145488	0.121366	0.168118	Functional
3GAATGAE*	Non-functional	1	Non-functional	-1.37379	-2.36026	-0.422909	-1.23415	-1.59529	-1.86009	1	1	1	1	0.999967	1	0.772291	0.694329	0.864886	0.911868	0.889109	0.933364	Non-functional
3GAACGTER	Functional	2.22045e-16	Experimental	0.128713	-0.0393894	1.05514	0.413808	-1.59529	-0.390607	2.22045e-16	2.22045e-16	2.22045e-16	1.25257e-07	8.57387e-13	2.05157e-05	9.20889e-14	2.22045e-16	3.54501e-09	0.303818	0.276751	0.328157	Functional
3GAAGGGEG	Functional	2.22045e-16	Experimental	-0.788825	0.0205145	0.354699	-0.430073	-1.91722	0.0106251	2.22045e-16	2.22045e-16	2.22045e-16	0.00215214	4.92499e-05	0.0115085	0.000396617	1.21111e-06	0.00409821	0.269561	0.242497	0.294044	Functional
3GAATGTEC	Functional	2.22045e-16	Experimental	-1.37379	-0.36026	-0.645301	0.180885	-1.33225	-0.734561	2.22045e-16	2.22045e-16	0.000148162	0.396512	0.318331	0.467427	0.00948045	0.000467562	0.0322825	0.340644	0.3138	0.365276	Functional
3GAACTGEM	Functional	2.22045e-16	Experimental	-0.151395	-0.900829	0.627718	-1.03776	-0.216777	0.269191	2.22045e-16	2.22045e-16	2.22045e-16	0.0181845	0.00212011	0.0480937	0.00643566	0.000223976	0.0250541	0.000962774	0.00035335	0.0021014	Functional
3GAACGGER	Functional	2.22045e-16	Experimental	-0.499318	-0.669709	0.0176641	-0.296118	-0.747292	0.454017	2.22045e-16	2.22045e-16	2.22045e-16	0.0376026	0.00744521	0.0791824	0.00233814	3.40297e-05	0.0129714	0.00387742	0.00181065	0.00702678	Functional
3GAATGGEW	Functional	2.22045e-16	Experimental	-0.778177	0.160572	0.120234	-1.14628	-0.414716	-0.476763	2.22045e-16	2.22045e-16	2.22045e-16	0.000557985	4.33058e-06	0.00472546	0.186758	0.0982464	0.250603	0.0285187	0.0185488	0.0399162	Functional
3CCACAAPQ	Functional	2.22045e-16	Experimental	-0.1527	0.139813	0.138381	-0.630986	-0.609973	-0.221191	2.22045e-16	2.22045e-16	2.22045e-16	5.22609e-07	1.2351e-11	5.15212e-05	0.011507	0.000673272	0.0367769	0.0238738	0.015109	0.034172	Functional
3CCACACPH	Functional	2.22045e-16	Experimental	-0.17739	0.456447	0.127289	0.717484	-1.59529	-0.72403	2.22045e-16	2.22045e-16	2.22045e-16	7.28016e-09	4.90937e-15	3.32144e-06	4.69964e-09	3.85797e-16	3.12525e-06	0.464102	0.43824	0.489648	Functional
3CCACCTPP	Functional	2.22045e-16	Functional	-1.0577	0.747186	0.77859	0.722228	-1.78669	0.991206	2.22045e-16	2.22045e-16	2.22045e-16	2.21399e-05	1.17702e-08	0.000573684	4.9417e-14	2.22045e-16	2.39428e-09	0.021438	0.0133421	0.031121	Functional
3CCAACAPT	Functional	2.22045e-16	Experimental	-0.0260093	-0.132936	0.755916	-0.2213	-1.32008	-0.619829	2.22045e-16	2.22045e-16	2.22045e-16	3.54739e-06	4.08471e-10	0.000176122	3.96784e-07	2.09181e-12	5.04826e-05	0.283715	0.256772	0.308131	Functional
3CCATCCPS	Functional	2.22045e-16	Experimental	-0.559343	0.524477	0.0653076	0.433866	-1.78084	0.862374	2.22045e-16	2.22045e-16	2.22045e-16	7.03805e-07	2.1628e-11	6.24339e-05	6.3295e-07	5.16319e-12	6.77699e-05	0.0308285	0.0203073	0.0427277	Functional
3CCATCAPS	Functional	2.22045e-16	Experimental	-0.519814	-0.708184	1.06531	-0.175972	-0.733539	0.0432321	2.22045e-16	2.22045e-16	2.22045e-16	0.0525194	0.0131073	0.0997854	2.35955e-09	2.22045e-16	2.026e-06	0.0154463	0.0091021	0.0233768	Functional
3CCAAAAPK	Functional	2.22045e-16	Experimental	-0.820661	0.129087	-0.628227	-0.473025	-1.17768	-0.0014477	2.22045e-16	2.22045e-16	2.22045e-16	0.00110315	1.49266e-05	0.00740114	0.243564	0.152083	0.306693	0.0620484	0.0457629	0.0788978	Functional
3CCAACCPT	Functional	2.22045e-16	Experimental	0.583279	0.309738	0.746168	0.474893	-0.940785	0.277412	2.22045e-16	2.22045e-16	2.22045e-16	1.28814e-13	2.22045e-16	3.05775e-09	9.2752e-12	2.22045e-16	6.33353e-08	0.0141663	0.0082263	0.0216718	Functional
3CCACCCPP	Functional	2.22045e-16	Functional	0.289178	-0.236562	0.660508	-0.0339134	-0.332254	-0.445054	2.22045e-16	2.22045e-16	2.22045e-16	2.10984e-07	2.26073e-12	2.87017e-05	1.13677e-07	1.86032e-13	2.30984e-05	0.0202806	0.0125124	0.0296548	Functional
3CCACTAPL	Functional	2.22045e-16	Experimental	-1.36314	0.00230987	0.904505	-0.426798	-1.62117	-0.319523	2.22045e-16	2.22045e-16	2.22045e-16	0.10306	0.0405277	0.160553	8.36529e-07	8.84566e-12	8.05761e-05	0.284052	0.257119	0.308461	Functional
3CCACCGPP	Functional	2.22045e-16	Functional	-0.38586	-0.167615	-0.00529706	-0.15615	-0.244791	-0.046505	2.22045e-16	2.22045e-16	2.22045e-16	0.000299915	1.37608e-06	0.00313706	0.000868266	5.29709e-06	0.00680177	0.00384857	0.0017947	0.00698051	Functional
3CCACATPH	Functional	2.22045e-16	Experimental	-0.953749	0.0889996	-0.789164	-0.38353	-1.82975	-0.0359417	2.22045e-16	2.22045e-16	2.22045e-16	0.00471498	0.000199689	0.0194185	0.305157	0.215676	0.365979	0.252684	0.225583	0.277124	Functional
3CCAATAPI	Functional	2.22045e-16	Experimental	0.685107	-0.728648	-0.276067	0.592107	-1.45779	0.312089	2.22045e-16	2.22045e-16	2.22045e-16	7.90819e-07	2.69312e-11	6.73133e-05	6.20828e-06	4.28748e-10	0.000286497	0.0570251	0.041436	0.0732357	Functional
3CCACTCPL	Functional	2.22045e-16	Experimental	-1.36605	-0.35204	1.07293	0.111937	-0.462022	-1.04452	2.22045e-16	2.22045e-16	2.22045e-16	0.380099	0.300526	0.449914	1.75824e-11	2.22045e-16	9.46643e-08	0.130913	0.10763	0.152952	Functional
3CCAAACPN	Functional	2.22045e-16	Experimental	-0.53025	-0.0426025	0.594165	-0.715164	0.935781	-0.548148	2.22045e-16	2.22045e-16	2.22045e-16	0.000362862	1.96551e-06	0.00355417	0.000604323	2.67573e-06	0.00537917	0.000210063	5.88185e-05	0.000564905	Functional
3CCACGTPR	Functional	2.22045e-16	Experimental	0.0256198	0.128318	-0.608464	-0.84511	-2.10277	0.139908	2.22045e-16	2.22045e-16	2.22045e-16	4.88972e-08	1.4555e-13	1.12503e-05	0.586574	0.520429	0.663013	0.293671	0.266761	0.318033	Functional
3CCAAATPN	Functional	2.22045e-16	Experimental	0.0217981	-0.762631	0.179128	-0.529609	-1.31518	0.243002	2.22045e-16	2.22045e-16	2.22045e-16	0.00170181	3.23321e-05	0.00985534	0.00412395	9.77503e-05	0.0187185	0.0471055	0.0331672	0.0619171	Functional
3CCACTTPL	Functional	2.22045e-16	Experimental	0.365752	-0.155642	-0.306299	0.148463	-1.63711	-1.10402	2.22045e-16	2.22045e-16	2.22045e-16	2.10781e-08	3.12216e-14	6.60067e-06	0.000840975	4.9786e-06	0.00666423	0.672007	0.643425	0.701182	Functional
3CCACTGPM	Functional	2.22045e-16	Experimental	-0.678642	0.659548	-0.426594	-0.31388	-0.936669	-0.566361	2.22045e-16	2.22045e-16	2.22045e-16	5.68635e-07	1.44781e-11	5.44054e-05	0.0515043	0.0100926	0.100772	0.129968	0.106759	0.151943	Functional
3CCATCGPS	Functional	2.22045e-16	Experimental	-2.51514	0.507545	-0.263095	0.655746	-0.56672	0.273175	2.22045e-16	2.22045e-16	2.22045e-16	0.681527	0.602907	0.782852	2.45254e-06	7.07052e-11	0.000158741	0.00388136	0.00181284	0.00703311	Functional
3CCATAAP*	Non-functional	1	Non-functional	-0.193215	-1.32289	-0.464729	-1.38943	-1.88865	-1.15287	1	0.978691	1	0.198371	0.116432	0.262659	0.895717	0.822282	0.964265	0.795845	0.767228	0.824766	Non-functional
3CCAATCPI	Functional	2.22045e-16	Experimental	0.342838	0.0233277	-0.879766	-0.387164	-0.77317	-0.944156	2.22045e-16	2.22045e-16	2.22045e-16	1.81187e-09	3.71402e-16	1.36998e-06	0.395406	0.318747	0.455834	0.196428	0.170157	0.220239	Functional
3CCAACGPT	Functional	2.22045e-16	Experimental	-0.193215	0.252288	0.0206982	0.975184	-2.47361	-0.211564	2.22045e-16	2.22045e-16	2.22045e-16	1.92623e-07	1.91431e-12	2.70662e-05	4.3098e-10	2.22045e-16	6.99514e-07	0.645954	0.617502	0.67477	Functional
3CCAACTPT	Functional	2.22045e-16	Experimental	0.829153	0.842832	0.916093	-0.0133588	-0.327254	1.0712	2.22045e-16	2.22045e-16	2.22045e-16	2.22045e-16	2.22045e-16	3.91247e-14	1.91318e-09	2.22045e-16	1.77833e-06	3.45286e-05	6.98314e-06	0.000120023	Functional
3CCAAGAPR	Functional	2.22045e-16	Experimental	-1.07292	-0.264577	-1.49644	0.455892	-2.03139	-0.503948	2.22045e-16	2.22045e-16	2.62526e-05	0.0922635	0.0336043	0.148723	0.197022	0.107113	0.260769	0.573061	0.545808	0.600558	Functional
3CCATACPY	Functional	2.22045e-16	Experimental	0.463132	0.564835	-0.274045	-1.00605	-0.265853	0.0143773	2.22045e-16	2.22045e-16	2.22045e-16	8.13327e-15	2.22045e-16	5.30178e-10	0.408608	0.333162	0.469219	0.00330745	0.00149925	0.00612267	Functional
3CCATGCPC	Functional	2.22045e-16	Experimental	-0.146921	-0.496679	-1.49644	1.09283	0.29054	1.17738	2.22045e-16	2.22045e-16	2.22045e-16	0.000711992	6.72355e-06	0.00554677	0.00614023	0.000206189	0.0242929	4.8225e-07	4.45762e-08	3.06907e-06	Functional
3CCATTCPF	Functional	2.22045e-16	Experimental	-0.587494	-0.152968	0.543091	0.866909	-0.893884	-1.15287	2.22045e-16	2.22045e-16	2.22045e-16	0.00169636	3.21468e-05	0.0098344	2.86101e-13	2.22045e-16	7.1794e-09	0.331355	0.304544	0.355936	Functional
3CCATCTPS	Functional	2.22045e-16	Experimental	-0.745756	0.966046	0.567693	1.40766	-0.967257	0.907247	2.22045e-16	2.22045e-16	2.22045e-16	1.80538e-08	2.38312e-14	5.96336e-06	2.22045e-16	2.22045e-16	4.58827e-12	0.00154451	0.000615438	0.00316608	Functional
3CCATGAP*	Non-functional	1	Non-functional	-4.2636	-2.1005	-3.53512	-3.33696	-3.22207	-1.44505	1	1	1	1	1	1	1	1	1	0.998079	0.995926	0.999245	Non-functional
3CCATATPY	Functional	2.22045e-16	Experimental	0.206716	-0.428076	1.61801	0.292393	0.523883	-1.08248	2.22045e-16	2.22045e-16	2.22045e-16	7.68664e-06	1.70498e-09	0.000290502	2.22045e-16	2.22045e-16	1.13943e-11	0.0100179	0.00547363	0.015997	Functional
3CCAATTPI	Functional	2.22045e-16	Experimental	-0.58178	0.211646	-0.853294	-0.199903	-0.414716	-0.314658	2.22045e-16	2.22045e-16	2.22045e-16	4.35672e-05	4.08182e-08	0.000891201	0.206251	0.115461	0.270008	0.0174788	0.0105201	0.0260251	Functional
3CCAGTAPV	Non-functional	1	Experimental	-4.04121	-0.43065	-0.612286	0.0553539	0.000321053	-0.380924	1	1	1	1	1	1	0.0175852	0.00145339	0.0487646	0.00536022	0.00263733	0.00930454	Non-functional
3CCATTAPL	Functional	2.22045e-16	Experimental	-0.233857	0.152092	1.17913	-1.5747	0.248249	-0.597057	2.22045e-16	2.22045e-16	2.22045e-16	1.31348e-06	6.85834e-11	9.333e-05	0.00578771	0.000185815	0.0233894	0.00477028	0.00230099	0.00840894	Functional
3CCAGACPD	Non-functional	1	Experimental	-0.871287	-1.03011	-2.31273	-2.52961	-0.540247	-0.519055	1	1	1	0.574121	0.499468	0.664547	1	1	1	0.0455196	0.0318849	0.060107	Non-functional
3CCAAGCPS	Functional	2.22045e-16	Experimental	-0.788825	-1.37115	-0.0603384	0.330988	-1.10986	0.139908	2.22045e-16	2.22045e-16	1.67245e-13	0.81085	0.729683	0.905215	1.05728e-05	1.17914e-09	0.000401404	0.0356638	0.0240648	0.0485469	Functional
3CCACAGPQ	Functional	2.22045e-16	Experimental	-0.151395	-0.123221	0.413593	-0.470715	-2.33225	-0.445054	2.22045e-16	2.22045e-16	2.22045e-16	1.4556e-05	5.57533e-09	0.000438364	0.000333893	8.79606e-07	0.00367	0.688429	0.659648	0.71773	Functional
3CCATTTPF	Functional	2.22045e-16	Experimental	-0.701362	0.851244	0.857199	1.33099	-0.370322	0.59242	2.22045e-16	2.22045e-16	2.22045e-16	5.19155e-08	1.62977e-13	1.16813e-05	2.22045e-16	2.22045e-16	2.04954e-13	0.000455065	0.000146204	0.00110168	Functional
3CCAAGTPS	Functional	2.22045e-16	Experimental	-0.701362	0.043889	-0.972876	0.562314	-1.82975	0.284298	2.22045e-16	2.22045e-16	2.22045e-16	0.000809382	8.49686e-06	0.00603199	0.00646028	0.000225487	0.0251143	0.141709	0.117809	0.164215	Functional
3CCAAAGPK	Functional	2.22045e-16	Experimental	-0.608252	-0.138818	0.950309	-0.37528	-2.15168	0.433639	2.22045e-16	2.22045e-16	2.22045e-16	0.00179575	3.5602e-05	0.010213	2.30661e-07	7.32236e-13	3.59502e-05	0.19668	0.170395	0.220497	Functional
18TGTGCACA	Functional	2.22045e-16	Experimental	0.129972	-0.73304	0.0953024	-0.179347	-0.104572	-0.350207	2.22045e-16	2.22045e-16	2.22045e-16	0.000485915	3.3834e-06	0.00431503	0.000430098	1.40784e-06	0.00431984	0.00699538	0.00361166	0.0117202	Functional
18TGTACTCT	Functional	2.22045e-16	Experimental	-0.0788225	0.224563	-0.312217	-0.428267	-0.308975	0.312435	2.22045e-16	2.22045e-16	2.22045e-16	5.51839e-08	1.82888e-13	1.21376e-05	0.0515072	0.0100937	0.100776	0.00118555	0.000450631	0.00251887	Functional
18TGTTTTCF	Functional	2.22045e-16	Experimental	-0.561905	0.359354	-0.445567	-0.951887	0.0109049	-0.0227936	2.22045e-16	2.22045e-16	2.22045e-16	6.10617e-06	1.12891e-09	0.000250505	0.529182	0.462954	0.59757	0.00126455	0.000486318	0.00266444	Functional
18TGTCATCH	Functional	2.22045e-16	Experimental	-0.491516	-0.858571	-0.136239	-0.7894	0.0288269	-0.797666	2.22045e-16	2.22045e-16	2.22045e-16	0.09798	0.0371975	0.154992	0.125015	0.0493081	0.18719	0.0197596	0.0121384	0.0289845	Functional
18TGTACACT	Functional	2.22045e-16	Experimental	0.427447	0.130666	0.757189	0.0958387	0.341295	0.0352672	2.22045e-16	2.22045e-16	2.22045e-16	7.00405e-11	2.22045e-16	1.69999e-07	4.14059e-09	3.01713e-16	2.88523e-06	0.000221497	6.26504e-05	0.000591695	Functional
18TGTCACCH	Functional	2.22045e-16	Experimental	-0.911848	0.130666	-0.153869	0.119685	-1.38211	0.641603	2.22045e-16	2.22045e-16	2.22045e-16	0.00239819	6.02216e-05	0.0123702	0.000268131	5.7931e-07	0.00318704	0.018098	0.0109566	0.0268282	Functional
18TGTACCCT	Functional	2.22045e-16	Experimental	-0.414348	-0.308944	0.0028562	-0.421933	-0.754075	-0.519713	2.22045e-16	2.22045e-16	2.22045e-16	0.00146109	2.47102e-05	0.00891649	0.0068723	0.000252029	0.0261457	0.0781524	0.0596238	0.0967279	Functional
18TGTTACCY	Functional	2.22045e-16	Experimental	0.114205	0.0859967	-0.456518	-0.3114	-0.0450515	0.509471	2.22045e-16	2.22045e-16	2.22045e-16	2.449e-08	4.15746e-14	7.2642e-06	0.0594661	0.0129782	0.111564	0.000144703	3.78147e-05	0.000409782	Functional
18TGTTCACS	Functional	2.22045e-16	Experimental	-0.604974	-0.141414	-1.06224	-1.3176	-0.847739	0.130058	2.22045e-16	2.22045e-16	0.964991	0.00178525	3.52296e-05	0.0101733	0.995612	0.977549	0.999883	0.0168478	0.0100749	0.0252152	Functional
18TGTCTACL	Functional	2.22045e-16	Experimental	-0.309518	-0.038036	-0.105308	-0.682594	-1.68424	-0.902364	2.22045e-16	2.22045e-16	2.22045e-16	3.38118e-05	2.57525e-08	0.000755175	0.0658474	0.0157242	0.119581	0.598423	0.570847	0.626455	Functional
18TGTTTCCF	Functional	2.22045e-16	Experimental	0.423595	0.118346	0.423188	-0.346166	0.0394741	-0.409817	2.22045e-16	2.22045e-16	2.22045e-16	9.30534e-11	2.22045e-16	2.03711e-07	8.83005e-05	6.98891e-08	0.00155789	0.00516311	0.0025223	0.00900299	Functional
18TGTAAACK	Functional	2.22045e-16	Experimental	-0.134484	-0.293417	-0.396658	-0.881498	-0.647404	-0.694092	2.22045e-16	2.22045e-16	2.22045e-16	8.20168e-05	1.2932e-07	0.00134555	0.406659	0.331	0.467267	0.0914891	0.0713883	0.111176	Functional
18TGTAACCN	Functional	2.22045e-16	Experimental	-0.358033	-0.679162	-0.254884	-0.658246	-1.12402	-1.3228	2.22045e-16	2.22045e-16	2.22045e-16	0.0164574	0.00180159	0.0448413	0.118461	0.0448672	0.180246	0.528616	0.501816	0.55525	Functional
18TGTCAACQ	Functional	2.22045e-16	Experimental	-0.161367	0.0873006	-0.618632	-1.29945	-0.726061	-0.878762	2.22045e-16	2.22045e-16	2.22045e-16	1.18686e-06	5.71516e-11	8.74921e-05	0.922672	0.854585	0.978589	0.15931	0.134473	0.182449	Functional
18TGTTATCY	Functional	0.000496752	Experimental	-0.870028	-0.657306	-0.477276	-0.863818	-1.24659	-0.877138	0.000496752	1.40826e-13	0.218942	0.206873	0.124046	0.27127	0.470928	0.402786	0.534282	0.367514	0.340926	0.392425	Functional
18TGTTCTCS	Functional	2.22045e-16	Experimental	-0.121333	-0.582641	-0.647201	-0.76763	-0.474522	-0.840558	2.22045e-16	2.22045e-16	2.22045e-16	0.00123223	1.82528e-05	0.0079618	0.547074	0.481437	0.617724	0.0860981	0.0666051	0.105312	Functional
18TGTAATCN	Functional	2.22045e-16	Experimental	-0.918049	0.609227	-0.946762	-0.552617	-0.156205	0.199599	2.22045e-16	2.22045e-16	2.22045e-16	2.17111e-05	1.13475e-08	0.000566621	0.632137	0.563437	0.714574	0.00100069	0.000369819	0.00217327	Functional
18TGTTCCCS	Functional	2.22045e-16	Experimental	0.344985	0.0512313	0.160154	-0.305524	-0.667167	0.0823886	2.22045e-16	2.22045e-16	2.22045e-16	1.1076e-09	2.22045e-16	9.98329e-07	0.000752718	4.01429e-06	0.00620503	0.0109401	0.00606681	0.0172788	Functional
18TGTAGACR	Functional	2.22045e-16	Experimental	-0.474443	-0.171161	-0.254884	-0.498169	-1.52966	-0.203366	2.22045e-16	2.22045e-16	2.22045e-16	0.000725354	6.95557e-06	0.00561478	0.0550416	0.0113663	0.105626	0.201996	0.17559	0.22597	Functional
18TGTATCCI	Functional	2.22045e-16	Experimental	-0.507458	0.169068	0.0786237	-0.211456	-0.88218	-0.535562	2.22045e-16	2.22045e-16	2.22045e-16	3.04755e-05	2.13411e-08	0.000706064	0.000672624	3.24221e-06	0.00576627	0.108447	0.0868694	0.129378	Functional
18TGTGTCCV	Functional	2.22045e-16	Experimental	0.415375	0.443549	0.581617	0.560725	0.119429	0.826382	2.22045e-16	2.22045e-16	2.22045e-16	2.53622e-13	2.22045e-16	4.70802e-09	3.68642e-11	2.22045e-16	1.50093e-07	1.13858e-05	1.89178e-06	4.63466e-05	Functional
18TGTAGGCR	Functional	2.22045e-16	Experimental	-0.598431	0.810223	-0.296704	0.303892	-2.1411	-1.00334	2.22045e-16	2.22045e-16	2.22045e-16	2.05466e-08	2.98529e-14	6.49107e-06	0.000179009	2.69271e-07	0.00245849	0.830854	0.803121	0.858703	Functional
18TGTCTCCL	Functional	2.22045e-16	Experimental	-1.18994	0.155568	-0.525211	-0.195606	-1.2692	-0.376902	2.22045e-16	2.22045e-16	2.22045e-16	0.0161488	0.00174679	0.0442501	0.0463415	0.00836602	0.0936697	0.17236	0.14693	0.19576	Functional
18TGTATACI	Functional	2.22045e-16	Experimental	-0.110209	-0.695012	-0.62614	-1.26001	-0.169667	-0.511488	2.22045e-16	2.22045e-16	1.82914e-07	0.00292685	8.59248e-05	0.0141205	0.909954	0.839007	0.97202	0.0150007	0.00879578	0.0227827	Functional
18TGTGCCCA	Functional	2.22045e-16	Experimental	-1.97694	-0.349307	0.259689	0.00175743	-0.687926	0.207293	2.22045e-16	2.22045e-16	9.776e-11	0.907813	0.837047	0.971007	1.17589e-05	1.44885e-09	0.000429124	0.00766104	0.00401208	0.0126768	Functional
18TGTCCCCP	Functional	0.00854768	Experimental	-0.90768	-0.458443	-0.635424	-1.1179	-1.12542	-0.913859	0.00854768	2.22045e-16	0.980449	0.105632	0.0422314	0.163364	0.840382	0.762265	0.925551	0.327917	0.300977	0.352542	Functional
18TGTTCGCS	Functional	2.22045e-16	Experimental	-0.713908	0.228109	0.423188	0.52259	-0.588557	-1.01911	2.22045e-16	2.22045e-16	2.22045e-16	0.000151122	3.93287e-07	0.00201061	9.6764e-10	2.22045e-16	1.16345e-06	0.160188	0.135324	0.183334	Functional
18TGTGCTCA	Functional	2.22045e-16	Experimental	-0.861466	0.147447	-0.325273	-0.619184	-0.18174	-0.838954	2.22045e-16	2.22045e-16	2.22045e-16	0.00134679	2.1409e-05	0.00844281	0.135344	0.0562688	0.197877	0.0410208	0.0282874	0.0548966	Functional
18TGTCCACP	Functional	5.38757e-05	Experimental	-0.698227	-0.0721511	-1.29254	-1.31343	-1.52751	-0.774207	5.38757e-05	2.22045e-16	1	0.00219006	5.08171e-05	0.0116424	0.99933	0.99324	0.999997	0.455235	0.429347	0.48071	Functional
18TGTGAACE	Non-functional	0.999998	Experimental	-0.333087	-0.533731	-1.25488	-1.56118	-1.9447	-1.26638	0.999998	0.000541698	1	0.00479173	0.000205283	0.0196289	0.999912	0.998117	1	0.85133	0.82427	0.87807	Non-functional
18TGTTAAC*	Non-functional	1	Non-functional	-2.17858	-2.1967	-1.77845	-2.5237	-2.34273	-1.64394	1	1	1	1	1	1	1	1	1	0.978665	0.967677	0.987194	Non-functional
18TGTCCTCP	Functional	2.22045e-16	Experimental	-0.16457	0.111352	0.0720623	-0.145867	-1.17672	-0.813096	2.22045e-16	2.22045e-16	2.22045e-16	9.00069e-07	3.43519e-11	7.3208e-05	0.000390823	1.17846e-06	0.00405993	0.305562	0.278586	0.329893	Functional
18TGTTTGCM	Functional	2.22045e-16	Experimental	-0.424402	-0.626841	0.0308706	-0.668094	-1.31102	-0.364302	2.22045e-16	2.22045e-16	2.22045e-16	0.0180673	0.00209786	0.0478836	0.028836	0.00362595	0.0680164	0.181997	0.156264	0.205594	Functional
18TGTATTCI	Functional	2.22045e-16	Experimental	0.260096	-0.38689	0.415808	-0.190047	-0.304597	0.474706	2.22045e-16	2.22045e-16	2.22045e-16	2.35689e-06	1.96866e-10	0.000135573	1.76678e-05	3.19732e-09	0.000555691	0.000575164	0.000192762	0.00134712	Functional
18TGTGATCD	Functional	2.22045e-16	Experimental	-0.870028	-0.238275	0.0446764	-0.735208	0.217356	-0.238771	2.22045e-16	2.22045e-16	2.22045e-16	0.0260547	0.0039433	0.0614024	0.0392085	0.00622031	0.083351	0.00131599	0.00050969	0.00275762	Functional
18TGTACGCT	Functional	2.22045e-16	Experimental	-0.561905	-0.69723	0.392327	-0.265996	-1.35167	-0.788328	2.22045e-16	2.22045e-16	2.22045e-16	0.0621085	0.0173029	0.112325	5.26165e-05	2.65599e-08	0.00111595	0.375321	0.348846	0.400316	Functional
18TGTCGTCR	Functional	2.22045e-16	Experimental	-0.313978	0.636194	-0.254884	-0.150246	-0.901632	0.523069	2.22045e-16	2.22045e-16	2.22045e-16	3.67934e-09	1.38384e-15	2.14521e-06	0.006209	0.000210273	0.0244766	0.0053205	0.00261402	0.00924477	Functional
18TGTGGTCG	Functional	2.22045e-16	Experimental	-0.217951	0.203234	-0.303247	0.206375	-1.10457	0.112136	2.22045e-16	2.22045e-16	2.22045e-16	5.35794e-07	1.29442e-11	5.23563e-05	0.000484462	1.75605e-06	0.0046644	0.0379621	0.0258615	0.0513095	Functional
18TGTGTACV	Functional	2.22045e-16	Experimental	-1.37549	0.296344	-0.396658	-0.314457	-1.01419	0.071494	2.22045e-16	2.22045e-16	2.22045e-16	0.021666	0.00287591	0.0541529	0.0439509	0.00764655	0.0903657	0.0330312	0.0219945	0.0453941	Functional
18TGTCCGCP	Functional	2.22045e-16	Experimental	-0.861466	-0.515809	0.562252	-0.195606	-1.9891	-1.3769	2.22045e-16	2.22045e-16	0.00074681	0.111202	0.046029	0.169618	3.37584e-06	1.32136e-10	0.000194472	0.892301	0.867873	0.915984	Functional
18TGTTGCCC	Functional	2.22045e-16	Functional	0.0230571	0.636194	0.185689	-0.294636	0.296307	0.485594	2.22045e-16	2.22045e-16	2.22045e-16	1.13652e-11	2.22045e-16	5.32906e-08	0.000541389	2.16203e-06	0.00501395	2.81616e-05	5.51605e-06	0.00010066	Functional
18TGTTGGCW	Functional	2.22045e-16	Experimental	-0.0764785	0.466269	-0.799204	-0.0831315	-0.989095	1.11214	2.22045e-16	2.22045e-16	2.22045e-16	1.23119e-09	2.22045e-16	1.06897e-06	0.103372	0.0355903	0.163888	0.000708523	0.000246387	0.00161329	Functional
18TGTCGCCR	Functional	2.22045e-16	Experimental	-0.228482	0.123381	-0.313778	-0.976216	-1.24063	-0.634107	2.22045e-16	2.22045e-16	2.22045e-16	1.78146e-06	1.19845e-10	0.000113498	0.418611	0.344478	0.479698	0.256368	0.229242	0.280826	Functional
18TGTGTTCV	Functional	2.22045e-16	Experimental	0.853132	0.598719	1.16015	0.608746	0.332833	0.697098	2.22045e-16	2.22045e-16	2.22045e-16	2.22045e-16	2.22045e-16	1.24709e-12	2.22045e-16	2.22045e-16	7.80877e-11	7.03934e-06	1.07175e-06	3.06751e-05	Functional
18TGTCGGCR	Functional	2.22045e-16	Experimental	-0.976943	-0.129341	0.522724	-0.000669306	-0.529663	-0.930933	2.22045e-16	2.22045e-16	2.22045e-16	0.0257285	0.003867	0.060892	4.68642e-07	2.88634e-12	5.60893e-05	0.118917	0.0965451	0.140422	Functional
18TGTGGCCG	Non-functional	1	Experimental	-1.09242	-0.533731	-2.17772	-2.08313	-0.104572	-0.717939	1	0.503805	1	0.290461	0.205441	0.357397	1	1	1	0.0232628	0.0146643	0.0334166	Non-functional
18TGTAAGCK	Functional	2.22045e-16	Experimental	-0.0313906	0.171526	-0.17327	0.0371628	-1.07156	-0.302902	2.22045e-16	2.22045e-16	2.22045e-16	5.9926e-08	2.13728e-13	1.27824e-05	0.000692752	3.41843e-06	0.00588048	0.0985621	0.0777305	0.118816	Functional
18TGTCTTCL	Functional	2.22045e-16	Experimental	-0.561905	-0.0483044	-0.26869	-0.874545	-0.503668	-0.936774	2.22045e-16	2.22045e-16	2.22045e-16	0.00052017	3.82089e-06	0.00451572	0.278932	0.187941	0.341017	0.113907	0.0918924	0.135143	Functional
18TGTCGACR	Functional	2.22045e-16	Experimental	-0.474443	0.621547	0.306995	-0.173329	-0.529663	0.0789691	2.22045e-16	2.22045e-16	2.22045e-16	5.4086e-08	1.7608e-13	1.19855e-05	4.86522e-05	2.2821e-08	0.00106101	0.006895	0.00355274	0.0115725	Functional
18TGTAGTCS	Functional	2.22045e-16	Experimental	-1.07648	0.466269	0.200796	-0.0831315	-0.22356	0.282061	2.22045e-16	2.22045e-16	2.22045e-16	0.00052017	3.82089e-06	0.00451572	5.76942e-05	3.15561e-08	0.00118366	0.000937943	0.000342542	0.00205414	Functional
18TGTATGCM	Functional	2.22045e-16	Experimental	-0.211408	0.788197	-0.296704	0.0974408	-0.404133	0.999661	2.22045e-16	2.22045e-16	2.22045e-16	5.03354e-11	2.22045e-16	1.37949e-07	0.00120715	9.83646e-06	0.00841807	7.49994e-05	1.75098e-05	0.000233576	Functional
18TGTGGACG	Functional	2.22045e-16	Experimental	0.0230571	0.607625	-0.325273	-0.848666	-0.18174	-0.390364	2.22045e-16	2.22045e-16	2.22045e-16	1.91359e-11	2.22045e-16	7.43226e-08	0.306289	0.216918	0.367007	0.0104847	0.00577324	0.0166454	Functional
18TGTTGAC*	Non-functional	1	Non-functional	-0.784298	-2.00766	-0.284631	-1.14203	-1.04156	-1.77683	1	1	1	0.995026	0.976244	0.999835	0.559199	0.493463	0.631493	0.706632	0.677767	0.736132	Non-functional
18TGTAGCCS	Functional	2.22045e-16	Experimental	-0.252577	-0.202525	0.27218	-0.179347	-1.22725	0.234755	2.22045e-16	2.22045e-16	2.22045e-16	0.000109608	2.18337e-07	0.00162802	7.49206e-05	5.1412e-08	0.00140147	0.0379688	0.0258667	0.0513176	Functional
18TGTTTACL	Intermediate	0.432405	Experimental	-0.137408	-0.710609	-1.40328	-1.46164	-1.1285	-1.00334	0.432405	2.22045e-16	1	0.00413333	0.000158074	0.0177859	0.999947	0.998627	1	0.371401	0.344884	0.396324	Intermediate
18TGTGACCD	Functional	2.22045e-16	Experimental	-0.140442	-0.019158	-0.284631	0.109514	-0.124025	0.00522078	2.22045e-16	2.22045e-16	2.22045e-16	3.57675e-06	4.14568e-10	0.000177069	0.000979118	6.64183e-06	0.00735404	0.00196275	0.000815139	0.00389529	Functional
18TGTCAGCQ	Functional	2.22045e-16	Experimental	-0.191068	-1.12711	-0.0133292	-0.602506	-1.01419	-1.55924	2.22045e-16	2.22045e-16	1.02843e-11	0.0839751	0.0285925	0.139138	0.0253715	0.00284506	0.0623705	0.591939	0.564429	0.61984	Functional
18TGTGAGCE	Non-functional	1	Experimental	-3.56191	-1.7143	-1.32527	-1.84867	-1.18174	-1.22044	1	1	1	1	1	1	0.999999	0.999856	1	0.506025	0.479713	0.532257	Non-functional
18CCTCCAPP	Functional	2.22045e-16	Functional	0.105519	-0.300241	0.0982258	-0.0446573	-0.847739	-0.757467	2.22045e-16	2.22045e-16	2.22045e-16	5.5442e-06	9.44677e-10	0.000235413	0.000112342	1.11811e-07	0.00182077	0.159429	0.134587	0.18257	Functional
18CCTAACPN	Functional	2.22045e-16	Experimental	-0.021337	-0.533731	-0.152437	-0.80136	-0.863564	-0.653399	2.22045e-16	2.22045e-16	2.22045e-16	0.000304679	1.41719e-06	0.00316948	0.140682	0.060083	0.203626	0.133747	0.110328	0.155918	Functional
18CCTACCPT	Functional	2.22045e-16	Experimental	0.0917699	-0.0612434	-0.834828	-0.820097	-0.807488	-0.415376	2.22045e-16	2.22045e-16	2.22045e-16	2.87437e-07	4.011e-12	3.5037e-05	0.770615	0.692702	0.86326	0.0691347	0.051744	0.0868016	Functional
18CCTCACPH	Non-functional	1	Experimental	-0.690639	-1.2118	-1.41979	-1.25306	-0.903704	-1.3029	1	1	1	0.575219	0.5005	0.665805	0.999638	0.995441	0.999999	0.407797	0.38154	0.432991	Non-functional
18CCTTCAPS	Functional	2.22045e-16	Experimental	-0.813444	0.171526	-0.53617	-0.436768	-0.293101	0.421464	2.22045e-16	2.22045e-16	2.22045e-16	0.000700949	6.53444e-06	0.0054902	0.152064	0.0688924	0.215299	0.000692129	0.000239675	0.00158113	Functional
18CCTTATPY	Non-functional	1	Experimental	-1.05941	-0.311339	-0.910236	-0.931128	-3.25213	-1.66547	1	0.00952694	1	0.107915	0.0436726	0.16592	0.889588	0.815117	0.960611	0.999334	0.998356	0.999783	Non-functional
18CCTCCGPP	Functional	2.22045e-16	Functional	0.344985	-0.347318	0.107686	-0.771187	-0.404133	0.00904249	2.22045e-16	2.22045e-16	2.22045e-16	4.52466e-07	9.41772e-12	4.6946e-05	0.033622	0.00471661	0.0752903	0.00564991	0.00280834	0.00973254	Functional
18CCTAAAPK	Functional	0.00154586	Experimental	-0.73183	-0.0418781	-1.4952	-1.34617	-1.07156	-0.84347	0.00154586	2.22045e-16	1	0.0022524	5.35174e-05	0.0118607	0.999933	0.998398	1	0.273111	0.246061	0.297578	Functional
18CCTCCCPP	Functional	2.22045e-16	Functional	-1.00003	0.331339	-0.995125	-0.431055	-0.548522	-0.110256	2.22045e-16	2.22045e-16	2.22045e-16	0.00089692	1.02422e-05	0.00645771	0.558711	0.49298	0.630946	0.0139573	0.00808252	0.0213941	Functional
18CCTCTGPM	Functional	0.0113172	Experimental	-1.19934	-0.211803	-0.410162	-0.793625	-1.04156	-2.1509	0.0113172	2.22045e-16	1	0.129396	0.058772	0.18978	0.333963	0.248435	0.394159	0.845785	0.818512	0.872886	Functional
18CCTAATPN	Non-functional	1	Experimental	-0.976943	-0.491296	-1.06224	-1.68979	-1.16312	-1.15954	1	0.999876	1	0.164541	0.0871788	0.226901	0.999832	0.997165	1	0.465789	0.439904	0.491392	Non-functional
18CCTCAGPQ	Non-functional	1	Experimental	-2.10623	0.598719	-1.49108	-0.0831315	-2.94845	-2.00334	1	3.16041e-05	1	0.192001	0.110778	0.255757	0.70249	0.628429	0.792832	0.999428	0.998557	0.999819	Non-functional
18CCTATGPM	Non-functional	1	Experimental	-0.870028	-0.874768	-1.06224	-0.630619	-4.10457	0.0930272	1	0.999888	1	0.407674	0.329885	0.47939	0.799333	0.721203	0.890749	0.980229	0.969735	0.988281	Non-functional
18CCTAAGPK	Functional	2.22045e-16	Experimental	-0.586996	-0.256891	-0.460788	-0.32414	-1.94019	-1.41838	2.22045e-16	2.22045e-16	8.3604e-16	0.00400006	0.000149108	0.0174062	0.0648656	0.0152442	0.118398	0.890543	0.865979	0.914362	Functional
18CCTCTAPL	Non-functional	1	Experimental	-0.582664	-0.782759	-2.0216	-2.27076	-0.726061	-2.07549	1	1	1	0.105289	0.0419969	0.162993	1	1	1	0.699229	0.670422	0.728755	Non-functional
18CCTCATPH	Non-functional	1	Experimental	-0.106226	-0.685734	-1.86959	-1.89049	-0.889559	-1.26226	1	2.22045e-16	1	0.00262349	7.08349e-05	0.0131337	1	0.999999	1	0.38103	0.354589	0.406159	Non-functional
18CCTGAAPE	Non-functional	1	Experimental	-0.0764785	-0.948769	-2.96913	-3.17059	-1.61058	-2.8054	1	1	1	0.0151864	0.00157622	0.0424833	1	1	1	0.994945	0.990649	0.99763	Non-functional
18CCTGACPD	Functional	2.22045e-16	Experimental	-0.146868	0.133693	-1.35769	-0.711163	-1.25213	-0.142437	2.22045e-16	2.22045e-16	2.22045e-16	5.24664e-07	1.24426e-11	5.16518e-05	0.965181	0.913882	0.99472	0.103069	0.0818553	0.123614	Functional
18CCTATCPI	Non-functional	1	Experimental	-1.665	-0.80675	-0.92022	-0.941112	-1.09219	-1.07342	1	1	1	0.957102	0.902526	0.992379	0.899043	0.826142	0.966072	0.387719	0.361253	0.412816	Non-functional
18CCTTCCPS	Functional	2.22045e-16	Experimental	-0.360272	-0.332097	-0.799204	-0.820097	-0.989095	-0.509352	2.22045e-16	2.22045e-16	2.22045e-16	0.00111104	1.51213e-05	0.00743601	0.741668	0.664805	0.833851	0.128741	0.105577	0.150642	Functional
18CCTGCAPA	Functional	2.22045e-16	Experimental	0.122593	-0.15522	0.300331	0.179903	-0.752056	-0.887864	2.22045e-16	2.22045e-16	2.22045e-16	6.82891e-07	2.04346e-11	6.123e-05	8.0964e-07	8.30452e-12	7.89582e-05	0.170363	0.145027	0.193714	Functional
18CCTTTTPF	Non-functional	1	Experimental	0.639728	-1.7143	-1.6472	-2.84867	-0.0630956	-1.48347	1	3.21716e-05	1	0.0210377	0.00272994	0.0530831	1	1	1	0.142026	0.118118	0.164554	Non-functional
18CCTACTPT	Non-functional	1	Experimental	-1.54329	0.0188098	-1.42213	-0.668094	-2.02706	-1.03987	1	1	1	0.204691	0.12212	0.269078	0.969236	0.920685	0.995808	0.804867	0.776396	0.833488	Non-functional
18CCTAGCPS	Functional	1.39209e-08	Experimental	-0.355454	-0.118694	-1.95532	-1.4457	-0.856645	-0.472827	1.39209e-08	2.22045e-16	1	0.000133879	3.14729e-07	0.00185935	1	0.999978	1	0.0890048	0.0692221	0.108454	Functional
18CCTTGCPC	Functional	2.22045e-16	Experimental	-0.324866	-0.238275	0.0372968	0.364328	-0.626525	-0.0618934	2.22045e-16	2.22045e-16	2.22045e-16	0.000329923	1.6449e-06	0.00333515	2.1943e-06	5.71377e-11	0.000148211	0.0153535	0.00903814	0.0232532	Functional
18CCTACAPT	Functional	2.22045e-16	Experimental	-1.1813	0.111352	-0.298306	-0.145867	-1.00277	-0.302902	2.22045e-16	2.22045e-16	2.22045e-16	0.020418	0.0025889	0.0520181	0.00822464	0.000355937	0.0294025	0.0842365	0.0649922	0.103314	Functional
18CCTACGPT	Functional	2.22045e-16	Experimental	-0.409902	-0.510648	-0.424809	-0.64501	-1.69959	-1.55666	2.22045e-16	2.22045e-16	9.15456e-09	0.00721733	0.000426272	0.0257359	0.218758	0.127167	0.282132	0.864227	0.837832	0.890041	Functional
18CCTTTCPF	Non-functional	1	Experimental	-1.23998	-1.90296	-1.18777	-1.5779	-2.66717	-1.67214	1	1	1	0.999784	0.996881	0.999999	0.999853	0.997402	1	0.993332	0.98813	0.996716	Non-functional
18CCTTACPY	Functional	2.22045e-16	Experimental	-1.01257	0.346687	-0.834828	0.0423994	-2.17672	-0.177371	2.22045e-16	2.22045e-16	2.22045e-16	0.000874223	9.77512e-06	0.00634948	0.0673645	0.0163664	0.121405	0.481674	0.45558	0.507409	Functional
18CCTCTTPL	Non-functional	1	Experimental	-0.507458	-1.09561	-0.855788	-1.13044	-2.10457	-2.2571	1	1	1	0.269605	0.184363	0.335644	0.945199	0.884038	0.988409	0.993844	0.988916	0.997011	Non-functional
18CCTCAAPQ	Functional	2.22045e-16	Experimental	-0.260736	-0.196696	0.487958	0.026493	-0.687926	-1.64394	2.22045e-16	2.22045e-16	2.22045e-16	0.000112337	2.28007e-07	0.00165497	5.18057e-07	3.50386e-12	5.98214e-05	0.470435	0.444444	0.496048	Functional
18CCTTCGPS	Functional	1.73984e-05	Experimental	0.24545	-0.714303	-1.32527	-1.84867	-0.404133	-1.8054	1.73984e-05	2.22045e-16	1	0.000126669	2.84251e-07	0.00179305	0.999999	0.999856	1	0.409241	0.383011	0.434418	Functional
18CCTCGAPR	Intermediate	0.973901	Experimental	-0.471708	-0.948769	-1.20908	-0.976216	-0.773366	-0.915878	0.973901	1.60689e-13	1	0.134757	0.0627755	0.195517	0.982836	0.945809	0.998592	0.186704	0.16081	0.210421	Intermediate
18CCTCGCPR	Functional	6.44569e-05	Experimental	-0.894481	-0.707761	-0.0622388	-0.4551	-1.4916	-2.17737	6.44569e-05	2.22045e-16	1	0.268873	0.183647	0.334904	0.0135852	0.000910223	0.0410273	0.947763	0.929744	0.963705	Functional
18CCTAGGPR	Non-functional	1	Experimental	-0.298871	-1.1967	-0.799204	-1.7461	-0.918706	-2.55083	1	1	1	0.18337	0.103101	0.246424	0.998855	0.990456	0.999991	0.914706	0.892211	0.93584	Non-functional
18CCTGTCPV	Functional	8.42198e-16	Experimental	-0.561905	-0.811265	-0.647201	-0.820097	-1.11463	-0.376902	8.42198e-16	2.22045e-16	0.00866516	0.109128	0.044507	0.167257	0.600379	0.53343	0.678519	0.126905	0.103911	0.148694	Functional
18CCTTTAPL	Non-functional	1	Experimental	-0.856649	-0.141414	-2.41588	-1.49817	-1.53538	-0.887864	1	0.409905	1	0.0126048	0.00112461	0.0374978	1	1	1	0.516689	0.49015	0.543029	Non-functional
18CCTGCCPA	Functional	2.22045e-16	Experimental	-0.909829	-0.600845	0.00487537	-0.0831315	-0.548522	-0.592408	2.22045e-16	2.22045e-16	2.22045e-16	0.194332	0.112991	0.258221	0.000407468	1.27338e-06	0.00417166	0.0563359	0.0408579	0.0724569	Functional
18CCTTCTPS	Functional	0.0029579	Experimental	-0.561905	-0.270697	-1.23216	-0.668094	-2.08863	-1.88786	0.0029579	2.22045e-16	1	0.00365523	0.000126972	0.0163843	0.915753	0.845981	0.975021	0.977995	0.966799	0.986722	Functional
18CCTAGTPS	Non-functional	1	Experimental	0.0230571	-1.09561	-1.16177	-2.22997	-1.50367	-1.44974	1	0.999816	1	0.0207649	0.00266454	0.0526155	1	0.999977	1	0.762695	0.733858	0.792209	Non-functional
18CCTATAPI	Functional	2.22045e-16	Experimental	-0.352452	-0.113828	-1.00335	-0.648729	-2.40413	-1.12004	2.22045e-16	2.22045e-16	1.78326e-14	0.000123297	2.70502e-07	0.00176107	0.768367	0.690453	0.861061	0.925022	0.903745	0.944766	Functional
18CCTCGTPR	Non-functional	1	Experimental	-0.73183	-0.600845	-3.23216	-1.9576	-2.35167	-0.302902	1	1	1	0.0901408	0.0323332	0.146292	1	1	1	0.631398	0.603383	0.659882	Non-functional
18CCTATTPI	Functional	2.22045e-16	Experimental	-0.163356	-0.304912	-0.784705	-0.761203	-1.74809	-1.3029	2.22045e-16	2.22045e-16	2.22045e-16	0.000125895	2.81066e-07	0.00178573	0.676587	0.604166	0.764868	0.799235	0.770658	0.828072	Functional
18CCTGAGPE	Functional	2.22045e-16	Experimental	-1.25705	0.166709	-1.34235	-0.860739	-1.32167	0.571568	2.22045e-16	2.22045e-16	1	0.023271	0.0032633	0.0568433	0.984704	0.949667	0.998857	0.018647	0.0113442	0.0275436	Functional
18CCTGCTPA	Non-functional	1	Experimental	-1.08386	-0.505162	-2.06224	-1.91963	-1.62652	-1.24632	1	1	1	0.257291	0.171907	0.322957	1	1	1	0.729964	0.70119	0.75951	Non-functional
18CCTTAGP*	Non-functional	1	Non-functional	-3.29887	-1.2118	-2.38417	-2.66809	-3.72606	-2.88786	1	1	1	1	1	1	1	1	1	1	1	1	Non-functional
18CCTCTCPL	Functional	2.22045e-16	Experimental	-0.22487	0.110125	-1.31017	-1.66809	-0.844705	-2.08051	2.22045e-16	2.22045e-16	0.557079	2.01836e-06	1.49543e-10	0.000122971	0.999985	0.999378	1	0.751494	0.722672	0.780949	Functional
18CCTGGTPG	Functional	2.22045e-16	Experimental	-0.339513	0.0512313	-0.910236	-1.7612	-0.114626	0.340955	2.22045e-16	2.22045e-16	0.229337	1.70936e-05	7.35211e-09	0.000485973	0.999633	0.995403	0.999999	0.000446393	0.000142954	0.00108345	Functional
18CCTGTTPV	Functional	2.22045e-16	Experimental	0.264065	-1.00322	-0.0622388	-1.37859	-0.278602	-0.970326	2.22045e-16	2.22045e-16	2.22045e-16	0.00167725	3.15002e-05	0.00976077	0.573653	0.50774	0.648122	0.0736445	0.0556451	0.0917964	Functional
18CCTGGAPG	Functional	2.22045e-16	Experimental	0.0970577	0.491804	-1.31017	-0.890486	-1.65206	-1.3029	2.22045e-16	2.22045e-16	2.22045e-16	4.06028e-11	2.22045e-16	1.2024e-07	0.984459	0.949129	0.998823	0.763303	0.734451	0.792823	Functional
18CCTGATPD	Functional	0.0225105	Experimental	-1.11445	0.292239	-1.19974	-1.22063	-2.86356	-0.0618934	0.0225105	2.22045e-16	0.999982	0.00336145	0.000109343	0.0154856	0.996793	0.981652	0.999935	0.751592	0.722765	0.781044	Functional
18CCTCGGPR	Non-functional	1	Experimental	-1.56191	-1.2118	-2.6472	-2.08313	-1.40413	-2.88786	1	1	1	0.994275	0.973984	0.999787	1	1	1	0.992124	0.986306	0.996004	Non-functional
18CCTGGCPG	Non-functional	1	Experimental	-2.56191	-1.94877	-1.06224	-1.49817	-0.529663	-1.49555	1	1	1	1	1	1	0.998996	0.991229	0.999993	0.321491	0.294513	0.346091	Non-functional
18CCTGTAPV	Non-functional	1	Experimental	-1.65501	-0.908127	0.025224	-1.12495	-1.0822	-1.97275	1	1	1	0.975198	0.932337	0.997074	0.242327	0.150958	0.30548	0.800646	0.772091	0.829422	Non-functional
18CCTTGAP*	Non-functional	1	Non-functional	-4.14687	-0.948769	-2.6472	-1.49817	-4.57406	-3.3029	1	1	1	1	1	1	1	1	1	1	1	1	Non-functional
18CCTGTGPV	Functional	2.22045e-16	Experimental	-1.23998	0.413801	-0.839846	-0.0831315	-1.9891	0.889744	2.22045e-16	2.22045e-16	2.22045e-16	0.00347102	0.000115659	0.0158257	0.1236	0.0483794	0.185676	0.0505972	0.0360299	0.0659446	Functional
18CCTAGAPR	Non-functional	1	Experimental	-1.09242	-0.141414	-0.855788	-1.17624	-1.19768	-3.3029	1	0.0434298	1	0.0542211	0.0137842	0.10205	0.957171	0.901377	0.992458	0.996313	0.992873	0.998367	Non-functional
18CCTTGTPC	Non-functional	1	Experimental	-3.36926	0.598719	-0.754117	-0.0831315	-2.47452	-0.302902	1	1	1	0.994134	0.973573	0.999778	0.0838721	0.0241787	0.141459	0.688481	0.659696	0.717785	Non-functional
18CCTGGGPG	Non-functional	1	Experimental	-2.19934	-1.68573	-2.86959	-2.40506	-1.88956	-2.03987	1	1	1	1	0.999992	1	1	1	1	0.974664	0.962482	0.984353	Non-functional
18CCTTAAP*	Non-functional	1	Non-functional	-1.89448	-1.94877	-4.1497	-3.89049	-3.16967	-1.3029	1	1	1	1	0.999988	1	1	1	1	0.995902	0.992195	0.99815	Non-functional
18CCTGCGPA	Intermediate	0.878054	Experimental	-0.436374	-0.296692	-1.19974	-1.56856	-1.05621	-2.11026	0.878054	1.11836e-14	1	0.00159109	2.8709e-05	0.00943145	0.999857	0.997444	1	0.837814	0.810331	0.865371	Intermediate
18CTTACALT	Functional	2.22045e-16	Experimental	-0.178577	-0.335792	0.414199	-0.755557	-1.22725	-1.39036	2.22045e-16	2.22045e-16	2.22045e-16	0.000202599	6.73902e-07	0.00243042	0.00384474	8.53828e-05	0.0179079	0.613574	0.585844	0.641876	Functional
18CTTACCLT	Functional	2.22045e-16	Experimental	0.830412	-0.0336576	1.36403	0.21385	0.18083	-0.0746325	2.22045e-16	2.22045e-16	2.22045e-16	8.54057e-13	2.22045e-16	1.01298e-08	1.06707e-14	2.22045e-16	9.10769e-10	0.000762798	0.000268456	0.00171878	Functional
18CTTCACLH	Functional	2.22045e-16	Experimental	-0.500505	-0.332097	-0.498338	-0.902559	-1.0208	-1.03987	2.22045e-16	2.22045e-16	2.22045e-16	0.00365523	0.000126972	0.0163843	0.532733	0.46679	0.601693	0.337788	0.310939	0.362413	Functional
18CTTCAALQ	Functional	2.22045e-16	Experimental	-0.324866	0.243876	0.130406	-0.475449	-1.40413	0.162762	2.22045e-16	2.22045e-16	2.22045e-16	1.30016e-06	6.73377e-11	9.27264e-05	0.00395541	9.01499e-05	0.0182272	0.0723142	0.0544924	0.0903523	Functional
18CTTATCLI	Functional	2.22045e-16	Experimental	0.575598	0.314266	1.3528	0.916869	0.496332	0.419565	2.22045e-16	2.22045e-16	2.22045e-16	1.37191e-13	2.22045e-16	3.18187e-09	2.22045e-16	2.22045e-16	5.91448e-14	1.34736e-05	2.30608e-06	5.34709e-05	Functional
18CTTGATLD	Non-functional	1	Experimental	-1.7843	-0.533731	-0.547666	-1.15352	-1.88956	-1.52529	1	1	1	0.904112	0.832698	0.968965	0.805336	0.727003	0.895961	0.903352	0.879801	0.925891	Non-functional
18CTTCCTLP	Functional	2.22045e-16	Experimental	-0.747461	-0.636825	-0.165332	-0.186225	-1.94019	-0.57592	2.22045e-16	2.22045e-16	7.44206e-14	0.11481	0.0483895	0.173689	0.00415805	9.93253e-05	0.0188153	0.563463	0.536379	0.590813	Functional
18CTTACTLT	Functional	2.22045e-16	Experimental	-0.82494	-0.700841	-0.0622388	-0.328244	-0.989095	0.0894159	2.22045e-16	2.22045e-16	2.22045e-16	0.205684	0.123025	0.270017	0.00557409	0.000173728	0.0228049	0.0292046	0.0190611	0.0407485	Functional
18CTTAAALK	Functional	2.22045e-16	Experimental	0.327912	0.314266	1.40489	0.564567	-1.16967	-0.68623	2.22045e-16	2.22045e-16	2.22045e-16	1.55275e-11	2.22045e-16	6.50395e-08	2.22045e-16	2.22045e-16	4.99419e-12	0.248725	0.221675	0.273093	Functional
18CTTTTCLF	Functional	2.22045e-16	Experimental	0.0230571	0.743109	1.65397	0.739991	0.595867	-0.195986	2.22045e-16	2.22045e-16	2.22045e-16	1.53663e-12	2.22045e-16	1.47272e-08	2.22045e-16	2.22045e-16	8.42786e-15	0.000198057	5.48373e-05	0.000536812	Functional
18CTTCTGLM	Non-functional	1	Experimental	-0.883833	-1.1967	-1.38417	-1.7461	-1.72606	0.0341335	1	1	1	0.747857	0.667152	0.849052	0.999998	0.999796	1	0.18762	0.161644	0.211335	Non-functional
18CTTTTTLF	Functional	2.22045e-16	Experimental	-1.06441	0.503744	0.172226	-0.00913088	-0.906633	-0.0913974	2.22045e-16	2.22045e-16	2.22045e-16	0.000321971	1.57136e-06	0.00328216	3.54072e-05	1.23267e-08	0.000867226	0.0385524	0.0263192	0.0520256	Functional
18CTTTTALL	Functional	2.22045e-16	Functional	-0.46237	-0.833291	0.522724	-0.275777	-0.0415625	-0.132977	2.22045e-16	2.22045e-16	2.22045e-16	0.075039	0.0237806	0.128472	1.3888e-05	2.00254e-09	0.000478106	0.00245164	0.00105513	0.00472656	Functional
18CTTTACLY	Functional	2.22045e-16	Experimental	-0.73183	-0.685734	-0.293564	-0.46646	-0.911093	-0.817475	2.22045e-16	2.22045e-16	2.22045e-16	0.133069	0.0615453	0.193705	0.0570831	0.01209	0.108273	0.200404	0.174057	0.224332	Functional
18CTTGCALA	Functional	2.22045e-16	Experimental	0.553572	-0.0556839	0.767836	0.109514	-0.766703	-0.525294	2.22045e-16	2.22045e-16	2.22045e-16	1.99873e-10	2.22045e-16	3.32665e-07	2.84361e-09	2.22045e-16	2.27632e-06	0.0815848	0.0626535	0.100451	Functional
18CTTCTCLL	Functional	2.22045e-16	Functional	-0.239977	-0.600845	0.160154	-0.735208	-0.404133	-0.592408	2.22045e-16	2.22045e-16	2.22045e-16	0.00390364	0.000142763	0.0171289	0.0197281	0.00181999	0.0526794	0.0383945	0.0261967	0.0518341	Functional
18CTTGACLD	Non-functional	1	Experimental	-1.09242	-1.53373	-0.0622388	-1.28958	-3.10457	-1.40244	1	1	1	0.983518	0.948309	0.998564	0.482005	0.415026	0.546024	0.996402	0.993019	0.998414	Non-functional
18CTTTCCLS	Functional	2.22045e-16	Experimental	-0.059405	-0.472331	0.291398	-0.0831315	-1.25213	-0.302902	2.22045e-16	2.22045e-16	2.22045e-16	0.000241464	9.19364e-07	0.00272168	2.15066e-05	4.68447e-09	0.000631856	0.144455	0.120397	0.167074	Functional
18CTTACGLT	Non-functional	1	Experimental	-0.870028	-2.75612	0.696753	0.568945	-2.51961	-0.409817	1	2.22045e-16	1	0.999999	0.999917	1	4.16506e-12	2.22045e-16	3.84526e-08	0.753185	0.724369	0.782651	Non-functional
18CTTCCALP	Functional	2.22045e-16	Experimental	-0.39198	-0.338715	0.482082	-0.201776	-0.81917	-0.341376	2.22045e-16	2.22045e-16	2.22045e-16	0.00155862	2.76862e-05	0.00930782	9.45117e-06	9.50177e-10	0.000374114	0.0592156	0.0433434	0.0756957	Functional
18CTTATALI	Functional	2.22045e-16	Experimental	-0.902942	-0.626841	-0.0622388	-0.835204	-1.0671	-0.659045	2.22045e-16	2.22045e-16	9.12253e-12	0.208756	0.12569	0.273279	0.11059	0.0398486	0.171654	0.199542	0.173259	0.223452	Functional
18CTTCATLH	Non-functional	1	Experimental	-2.17858	-0.605881	-1.00084	-1.85572	-0.605766	-1.26814	1	1	1	0.994728	0.975336	0.999817	0.999943	0.998551	1	0.256026	0.228904	0.280475	Non-functional
18CTTTTGLM	Functional	2.22045e-16	Experimental	-0.561905	0.257682	0.0897643	-0.461643	-1.25213	-0.833416	2.22045e-16	2.22045e-16	2.22045e-16	2.05844e-05	1.02711e-08	0.000547818	0.00485115	0.000133004	0.0208232	0.349406	0.322639	0.374021	Functional
18CTTCTALL	Functional	2.22045e-16	Functional	1.50848	-0.270697	2.10769	0.279439	0.595867	-0.972753	2.22045e-16	2.22045e-16	2.22045e-16	2.22045e-16	2.22045e-16	2.93848e-11	2.22045e-16	2.22045e-16	9.39641e-15	0.00528804	0.00259499	0.00919501	Functional
18CTTAACLN	Functional	2.22045e-16	Experimental	-0.0242486	0.382437	0.193018	0.172126	-0.714473	-1.08717	2.22045e-16	2.22045e-16	2.22045e-16	2.06255e-09	4.72459e-16	1.48583e-06	3.43826e-06	1.36958e-10	0.000196772	0.227414	0.200609	0.251741	Functional
18CTTCCCLP	Intermediate	0.106632	Experimental	-1.02134	-0.514366	-0.714316	-0.900267	-1.64117	-0.226953	0.106632	1.34242e-10	0.998501	0.21335	0.129817	0.278036	0.737697	0.661243	0.829459	0.253671	0.226581	0.278113	Intermediate
18CTTGTALV	Functional	2.22045e-16	Experimental	-0.82494	-0.15522	0.352799	-0.40506	-0.574058	-0.209792	2.22045e-16	2.22045e-16	2.22045e-16	0.0111202	0.000916245	0.03448	0.000318816	8.05767e-07	0.00356256	0.020691	0.012808	0.0301713	Functional
18CTTAGGLR	Functional	1.88108e-07	Experimental	-0.784298	-0.533731	-0.0622388	-0.445702	-3.21149	-1.47283	1.88108e-07	2.22045e-16	1	0.0839152	0.0285587	0.139062	0.0127602	0.000813965	0.0393948	0.998209	0.996162	0.999304	Functional
18CTTTATLY	Functional	2.22045e-16	Experimental	-0.217951	-0.446268	0.55925	-0.346166	-0.782644	-0.428432	2.22045e-16	2.22045e-16	2.22045e-16	0.000861051	9.50852e-06	0.00628623	2.03773e-05	4.21856e-09	0.000610026	0.0671662	0.0500754	0.0845942	Functional
18CTTAAGLK	Non-functional	1	Experimental	-1.35545	-0.0742996	-1.17772	-1.08313	-1.51961	-0.887864	1	0.723444	1	0.140232	0.0669516	0.201386	0.989615	0.960838	0.999447	0.508707	0.482356	0.534928	Non-functional
18CTTTAAL*	Non-functional	1	Non-functional	-1.49152	-0.616193	-0.576812	-1.03066	-1.55614	-1.47283	1	1	1	0.770571	0.689578	0.870328	0.731657	0.655536	0.82366	0.791296	0.762654	0.820364	Non-functional
18CTTTCALS	Functional	2.22045e-16	Experimental	-0.561905	-0.0956101	0.107686	-0.28244	-0.404133	-1.16963	2.22045e-16	2.22045e-16	2.22045e-16	0.0008097	8.50287e-06	0.00603354	0.00097601	6.60261e-06	0.00733901	0.149932	0.125586	0.172723	Functional
18CTTAATLN	Functional	2.22045e-16	Experimental	-0.639908	-0.347318	0.547815	-0.0831315	-1.19263	-1.16088	2.22045e-16	2.22045e-16	2.22045e-16	0.011687	0.000996196	0.0356203	9.89308e-07	1.22333e-11	8.97172e-05	0.48138	0.455282	0.507118	Functional
18CTTAGTLS	Intermediate	0.923922	Experimental	-0.655015	0.129234	-1.47728	-1.66809	-2.0822	-1.1509	0.923922	2.22045e-16	1	0.000227416	8.26516e-07	0.00261793	0.999998	0.999819	1	0.857718	0.831016	0.884075	Intermediate
18CTTAGALR	Functional	2.22045e-16	Experimental	0.0230571	0.0512313	0.259689	0.238797	-0.81917	0.282061	2.22045e-16	2.22045e-16	2.22045e-16	1.55255e-07	1.26948e-12	2.35544e-05	6.38656e-07	5.25205e-12	6.81483e-05	0.00931214	0.00502859	0.0150137	Functional
18CTTATGLM	Functional	2.22045e-16	Experimental	-0.114446	-0.626841	-0.351745	-0.913206	-1.05621	-1.49555	2.22045e-16	2.22045e-16	2.22045e-16	0.00170849	3.25601e-05	0.00988098	0.393432	0.316527	0.45384	0.581222	0.55386	0.6089	Functional
18CTTTGCLC	Non-functional	1	Experimental	-0.851412	-1.79677	-0.936708	-1.66809	-0.863564	-0.887864	1	1	1	0.985797	0.953089	0.998911	0.999322	0.993194	0.999997	0.208639	0.182154	0.232728	Non-functional
18CTTATTLI	Functional	2.22045e-16	Experimental	-1.35545	0.710194	0.881178	0.312797	-0.197682	-0.380904	2.22045e-16	2.22045e-16	2.22045e-16	0.000723046	6.91524e-06	0.00560309	1.49806e-11	2.22045e-16	8.57302e-08	0.0107155	0.0059227	0.0169668	Functional
18CTTGTTLV	Functional	2.22045e-16	Experimental	0.675134	0.0512313	0.452334	-0.848666	-0.626525	-0.583009	2.22045e-16	2.22045e-16	2.22045e-16	3.26717e-12	2.22045e-16	2.40534e-08	0.00582037	0.000187663	0.0234783	0.0669119	0.0498565	0.0843085	Functional
18CTTCAGLQ	Intermediate	0.655884	Experimental	-0.976943	-1.82324	0.785758	-0.372638	-0.556136	-0.954978	0.655884	2.22045e-16	1	0.995335	0.977198	0.999853	1.90134e-06	4.3226e-11	0.000135765	0.132152	0.108781	0.15427	Intermediate
18CTTAGCLS	Functional	2.22045e-16	Experimental	0.553572	-0.0642459	-0.910236	-1.46164	-0.766703	-0.302902	2.22045e-16	2.22045e-16	2.22045e-16	2.31524e-10	2.22045e-16	3.65446e-07	0.995339	0.976667	0.999869	0.0467849	0.0329056	0.0615518	Functional
18CTTGCCLA	Functional	2.22045e-16	Experimental	0.760023	0.0512313	0.468276	-0.552617	-0.404133	-1.01339	2.22045e-16	2.22045e-16	2.22045e-16	6.45012e-13	2.22045e-16	8.46615e-09	0.000431288	1.41509e-06	0.00432754	0.108396	0.0868226	0.129324	Functional
18CTTTCTLS	Functional	2.22045e-16	Experimental	0.508484	0.466269	0.937761	-0.668094	-1.1411	-0.402437	2.22045e-16	2.22045e-16	2.22045e-16	2.45492e-14	2.22045e-16	1.06514e-09	1.06938e-05	1.20526e-09	0.000404283	0.141162	0.117276	0.163632	Functional
18CTTCCGLP	Non-functional	1	Experimental	-1.56191	0.299159	-1.23216	-1.08313	-1.9891	-1.3029	1	0.991843	1	0.0633038	0.0178635	0.11379	0.992923	0.969447	0.99972	0.873875	0.848089	0.899093	Non-functional
18CTTGAALE	Functional	2.22045e-16	Experimental	-1.29887	-0.019158	-0.647201	-1.15352	-1.1411	0.258977	2.22045e-16	2.22045e-16	0.993977	0.0839152	0.0285587	0.139062	0.868419	0.791515	0.946398	0.0277522	0.0179689	0.0389698	Functional
18CTTTAGL*	Non-functional	1	Non-functional	-0.46237	-2.11869	-2.86959	-3.25306	-1.62652	-2.47283	1	1	1	0.977862	0.937322	0.997589	1	1	1	0.984996	0.976155	0.991501	Non-functional
18TGTTAGC*	Non-functional	1	Non-functional	-2.71391	-1.7143	-1.21424	-1.00067	-3.1411	-2.39036	1	1	1	1	1	1	0.985846	0.952162	0.99902	0.999967	0.999873	0.999994	Non-functional
18CCTTTGPM	Non-functional	1	Experimental	-2.06441	-0.363806	-3.1497	-3.08313	-2.4916	-0.980973	1	1	1	0.945326	0.885541	0.988343	1	1	1	0.915306	0.892875	0.93635	Non-functional
18CTTCGGLR	Functional	2.22045e-16	Experimental	-0.169588	0.0512313	-1.06224	-0.890486	-0.81917	-3.11026	2.22045e-16	2.22045e-16	2.22045e-16	2.11461e-06	1.62419e-10	0.000126672	0.934875	0.870084	0.984242	0.974664	0.962482	0.984353	Functional
18CTTTCGLS	Functional	2.22045e-16	Experimental	-0.46237	0.0512313	-0.869594	-1.40506	-2.21149	-0.165398	2.22045e-16	2.22045e-16	1.16887e-09	6.84228e-05	9.20763e-08	0.00119616	0.990561	0.96315	0.999535	0.493214	0.467049	0.519238	Functional
18CTTGGALG	Non-functional	1	Experimental	-2.14687	-0.141414	-2.23216	-2.08313	-2.57406	-0.132977	1	1	1	0.889803	0.81598	0.960869	1	1	1	0.656223	0.62766	0.685228	Non-functional
19ACTACATT	Functional	2.22045e-16	Functional	0.191074	0.43037	0.921508	-0.00443378	0.532387	0.0475795	2.22045e-16	2.22045e-16	2.22045e-16	2.26193e-11	2.22045e-16	8.26993e-08	1.52656e-09	2.22045e-16	1.54548e-06	8.11956e-05	1.9212e-05	0.000249891	Functional
19ACTGTCTV	Functional	2.22045e-16	Experimental	0.221777	-0.05303	0.607443	-0.322024	-0.00815093	0.114358	2.22045e-16	2.22045e-16	2.22045e-16	3.92523e-08	9.7462e-14	9.786e-06	8.90414e-06	8.47124e-10	0.000360388	0.000762767	0.000268444	0.00171872	Functional
19ACTACCTT	Functional	2.22045e-16	Experimental	-0.448574	-0.0261941	-0.287242	0.189405	-0.0961411	0.513106	2.22045e-16	2.22045e-16	2.22045e-16	0.000134748	3.18495e-07	0.00186713	0.000488803	1.78538e-06	0.0046913	0.00018238	4.96773e-05	0.000500361	Functional
19ACTATCTI	Functional	0.000515881	Experimental	-0.23593	-1.8658	0.284088	-0.869232	-0.551008	-0.850922	0.000515881	4.5826e-14	0.62365	0.765677	0.684661	0.865855	0.0210144	0.00202121	0.0549564	0.104756	0.0834348	0.125435	Functional
19ACTTCCTS	Functional	2.22045e-16	Experimental	-0.348364	-0.718298	-0.258941	-0.351694	-0.664148	-0.503863	2.22045e-16	2.22045e-16	2.22045e-16	0.019987	0.00249256	0.0513011	0.024584	0.00269301	0.061053	0.0603415	0.0442859	0.0769805	Functional
19ACTGCCTA	Functional	2.22045e-16	Experimental	0.375133	-0.639606	0.200279	-0.56948	0.654957	-0.541849	2.22045e-16	2.22045e-16	2.22045e-16	1.29087e-05	4.46005e-09	0.000405691	0.00475427	0.000127939	0.0205356	0.000740083	0.000259219	0.00167536	Functional
19ACTAGCTS	Functional	2.22045e-16	Experimental	-0.462961	-0.532419	0.180961	0.647068	-0.233996	0.278632	2.22045e-16	2.22045e-16	2.22045e-16	0.012372	0.0010915	0.0370203	6.0678e-09	6.33562e-16	3.67188e-06	0.000995384	0.00036754	0.00216324	Functional
19ACTACGTT	Functional	2.22045e-16	Functional	-0.173307	-1.12927	0.154782	-0.435768	0.00284057	-0.292151	2.22045e-16	2.22045e-16	2.22045e-16	0.0777024	0.0251983	0.131754	0.00238656	3.53455e-05	0.0131462	0.00381981	0.00177882	0.00693435	Functional
19ACTCTGTM	Functional	2.22045e-16	Experimental	-0.329878	-0.606557	0.0343523	-0.705301	-0.577714	-0.630689	2.22045e-16	2.22045e-16	2.22045e-16	0.00811692	0.000526355	0.027829	0.0350915	0.00506655	0.0774456	0.0667259	0.0496935	0.0840994	Functional
19ACTGCTTA	Functional	2.22045e-16	Experimental	-0.285113	-0.642864	0.352139	-1.03167	-0.619511	-0.418591	2.22045e-16	2.22045e-16	2.22045e-16	0.00762636	0.000470702	0.026689	0.0368509	0.00552946	0.0800711	0.0430025	0.0298658	0.0572071	Functional
19ACTGCATA	Functional	2.22045e-16	Experimental	-0.714885	-0.219758	-0.394734	-0.802841	-0.459928	-0.0082101	2.22045e-16	2.22045e-16	2.22045e-16	0.00801069	0.000514075	0.0275811	0.328122	0.24214	0.388296	0.00733267	0.00381432	0.012207	Functional
19ACTCTTTL	Functional	2.22045e-16	Experimental	0.287638	0.432852	0.22832	0.328915	0.222923	0.229047	2.22045e-16	2.22045e-16	2.22045e-16	3.64855e-12	2.22045e-16	2.58096e-08	2.93269e-07	1.16547e-12	4.17768e-05	0.000153811	4.06033e-05	0.000432008	Functional
19ACTTCATS	Functional	2.22045e-16	Experimental	0.14156	-0.515963	-0.296472	-0.520843	0.288864	-1.38172	2.22045e-16	2.22045e-16	2.22045e-16	4.56883e-05	4.4705e-08	0.000919227	0.0761896	0.020421	0.132199	0.0497442	0.0353367	0.06498	Functional
19ACTTTATL	Functional	2.22045e-16	Experimental	-0.0204994	-0.277493	-0.181237	-0.655889	-0.279366	-0.959295	2.22045e-16	2.22045e-16	2.22045e-16	1.91462e-05	8.97013e-09	0.000522867	0.0838236	0.0241557	0.141398	0.0718419	0.0540971	0.0898273	Functional
19ACTTGTTC	Functional	2.22045e-16	Experimental	0.0665069	-0.530767	0.292639	-0.854903	0.713986	-0.739834	2.22045e-16	2.22045e-16	2.22045e-16	0.00012071	2.60164e-07	0.00173632	0.0181941	0.00155486	0.0498779	0.00134056	0.000520917	0.00280137	Functional
19ACTGTATV	Functional	2.22045e-16	Experimental	0.419243	0.431154	0.166179	0.185305	-0.189086	0.238168	2.22045e-16	2.22045e-16	2.22045e-16	3.0006e-13	2.22045e-16	5.23204e-09	4.05891e-06	1.89473e-10	0.000218891	0.000976624	0.000359384	0.0021277	Functional
19ACTATTTI	Functional	2.22045e-16	Experimental	0.191961	-1.21957	-0.242075	-0.700072	-0.118721	-0.687306	2.22045e-16	2.22045e-16	2.22045e-16	0.0154304	0.00161985	0.0429341	0.134046	0.0553796	0.196583	0.0221351	0.0138519	0.0319876	Functional
19ACTGTTTV	Functional	2.22045e-16	Experimental	0.251576	0.299674	-0.00795253	0.287888	0.197462	0.592496	2.22045e-16	2.22045e-16	2.22045e-16	7.90326e-11	2.22045e-16	1.83497e-07	9.49206e-06	9.58107e-10	0.00037513	2.69615e-05	5.23953e-06	9.70002e-05	Functional
19ACTTTCTF	Functional	2.22045e-16	Experimental	-0.0654612	-0.98171	-0.66002	-0.587771	-0.816065	-1.50815	2.22045e-16	2.22045e-16	2.22045e-16	0.0175874	0.00200774	0.0470196	0.376424	0.297202	0.436626	0.466571	0.440669	0.492157	Functional
19ACTTCTTS	Functional	2.22045e-16	Experimental	0.204356	-0.434043	0.0198269	0.0557662	-0.25109	-1.22135	2.22045e-16	2.22045e-16	2.22045e-16	8.50464e-06	2.05702e-09	0.000309853	8.96146e-05	7.18763e-08	0.00157285	0.121931	0.0992916	0.143561	Functional
19ACTTGCTC	Functional	2.22045e-16	Experimental	0.339536	-0.628546	-0.361727	-0.232468	0.807385	0.0152482	2.22045e-16	2.22045e-16	2.22045e-16	1.72399e-05	7.46082e-09	0.000488554	0.0222282	0.00221909	0.0570917	2.25736e-05	4.24279e-06	8.33004e-05	Functional
19ACTTTTTF	Non-functional	1	Experimental	-0.547499	-1.77945	-0.767313	-1.84314	-1.99554	-1.96821	1	1	1	0.908122	0.837385	0.971166	0.999356	0.993414	0.999997	0.977132	0.965681	0.986114	Non-functional
19ACTCTCTL	Non-functional	1	Experimental	-0.457676	-1.40429	-1.57919	-0.214508	-1.13184	-0.845109	1	0.999921	1	0.53229	0.458358	0.616929	0.864493	0.787306	0.943636	0.299856	0.272889	0.324173	Non-functional
19ACTCTATL	Functional	2.22045e-16	Experimental	0.293129	-1.12884	-0.80091	-0.46378	0.219551	-0.860082	2.22045e-16	2.22045e-16	2.22045e-16	0.00374741	0.000132738	0.0166606	0.39317	0.316286	0.453589	0.0131534	0.00752643	0.0203151	Functional
19ACTTAAT*	Non-functional	1	Non-functional	-1.37361	-4.25041	-0.488647	-5.80715	-2.45488	-4.66157	1	1	1	1	1	1	1	1	1	1	1	1	Non-functional
19ACTGCGTA	Functional	2.22045e-16	Experimental	-0.320172	-1.20455	-0.637482	-0.539488	-0.385469	-0.586555	2.22045e-16	2.22045e-16	6.41888e-05	0.204873	0.122293	0.269246	0.309053	0.220424	0.369526	0.0358705	0.0242288	0.0487933	Functional
19ACTGTGTV	Functional	2.22045e-16	Experimental	-0.466693	-0.672264	-0.3622	-0.811523	-0.214622	-1.15114	2.22045e-16	2.22045e-16	2.22045e-16	0.0314472	0.00545055	0.0698715	0.306092	0.216711	0.366829	0.0966588	0.0760321	0.116757	Functional
19ACTTTGTM	Non-functional	1	Experimental	-0.722648	-1.38157	-0.884989	-0.570218	-1.41876	-2.95027	1	1	1	0.76772	0.686643	0.867707	0.588222	0.521907	0.665059	0.994004	0.989166	0.997102	Non-functional
19ACTTCGTS	Functional	2.22045e-16	Experimental	0.521511	-0.753987	-0.820371	0.254688	-0.24624	-0.326816	2.22045e-16	2.22045e-16	2.22045e-16	8.79675e-06	2.19035e-09	0.000316544	0.0185937	0.00162325	0.0506148	0.0105183	0.00579496	0.0166922	Functional
19ACTATGTM	Non-functional	1	Experimental	-0.274957	-0.815059	-1.13438	-1.72934	-0.821206	-2.09191	1	0.672641	1	0.0232228	0.00325137	0.0567634	0.999947	0.998616	1	0.746604	0.717787	0.776074	Non-functional
19ACTATATI	Functional	2.22045e-16	Experimental	-1.28703	0.313637	-1.16974	0.0206373	-1.51039	0.475557	2.22045e-16	2.22045e-16	2.22045e-16	0.0106003	0.000842833	0.033378	0.284066	0.193429	0.345759	0.0426241	0.0295639	0.056771	Functional
19ACTCCCTP	Non-functional	1	Experimental	-2.98326	-4.66184	-2.45612	-2.89077	-4.06841	-3.94961	1	1	1	1	1	1	1	1	1	1	1	1	Non-functional
19ACTCGCTR	Non-functional	1	Experimental	-2.73845	-1.18032	-2.60555	-2.67265	-3.0474	-1.83604	1	1	1	1	0.999994	1	1	1	1	0.999226	0.99813	0.999741	Non-functional
19ACTTACTY	Non-functional	1	Experimental	-3.16663	-3.1275	-2.95938	-4.4327	-3.93091	-4.47976	1	1	1	1	1	1	1	1	1	1	1	1	Non-functional
19ACTCCTTP	Non-functional	1	Experimental	-1.73977	-3.67613	-2.41959	-2.38859	-1.93706	-3.3601	1	1	1	1	1	1	1	1	1	0.999888	0.999643	0.999974	Non-functional
19ACTCAATQ	Non-functional	1	Experimental	-3.31377	-4.73584	-2.68196	-6.68489	-5.23393	-5.56203	1	1	1	1	1	1	1	1	1	1	1	1	Non-functional
19ACTTATTY	Non-functional	1	Experimental	-1.93572	-2.09586	-2.15451	-2.56071	-2.41835	-3.35502	1	1	1	1	0.999998	1	1	1	1	0.999991	0.999959	0.999999	Non-functional
19ACTGATTD	Non-functional	1	Experimental	-4.88618	-2.96996	-2.01502	-3.06103	-4.33906	-2.15872	1	1	1	1	1	1	1	1	1	1	0.999999	1	Non-functional
19ACTGGCTG	Non-functional	1	Experimental	-2.18807	-6.0612	-2.76254	-6.68832	-3.32708	-4.92803	1	1	1	1	1	1	1	1	1	1	1	1	Non-functional
19ACTAGTTS	Non-functional	1	Experimental	-1.90327	-0.673507	-2.7108	-0.648029	-1.56664	-0.177772	1	1	1	0.977248	0.936182	0.997471	1	0.999969	1	0.206092	0.179577	0.230132	Non-functional
19ACTCGATR	Non-functional	1	Experimental	-2.25532	-2.95126	-3.02184	-4.13092	-3.07294	-4.57392	1	1	1	1	1	1	1	1	1	1	1	1	Non-functional
19ACTAAGTK	Non-functional	1	Experimental	-3.92147	-2.4228	-2.4109	-0.843474	-3.85978	-1.3421	1	1	1	1	1	1	0.999999	0.999925	1	0.999821	0.999466	0.999954	Non-functional
19ACTAACTN	Non-functional	1	Experimental	-2.44257	-3.48236	-3.24948	-6.14343	-4.12454	-2.25638	1	1	1	1	1	1	1	1	1	1	0.999998	1	Non-functional
19ACTTGGTW	Non-functional	1	Experimental	-2.51657	-2.47718	-2.21657	-3.82601	-3.45488	-4.21411	1	1	1	1	1	1	1	1	1	1	1	1	Non-functional
19ACTAGATR	Non-functional	1	Experimental	-4.22775	-3.29917	-2.84897	-3.94902	-3.32956	-3.48151	1	1	1	1	1	1	1	1	1	1	1	1	Non-functional
19ACTCCATP	Non-functional	1	Experimental	-3.30303	-4.81498	-3.85057	-5.93515	-5.16417	-4.29416	1	1	1	1	1	1	1	1	1	1	1	1	Non-functional
19ACTGAATE	Non-functional	1	Experimental	-3.45456	-3.54739	-3.42758	-5.07498	-3.29666	-5.85901	1	1	1	1	1	1	1	1	1	1	1	1	Non-functional
19ACTCATTH	Non-functional	1	Experimental	-2.72754	-3.10602	-3.339	-4.29257	-3.08699	-2.97286	1	1	1	1	1	1	1	1	1	0.999998	0.999991	1	Non-functional
19ACTAAATK	Non-functional	1	Experimental	-4.8579	-2.99457	-3.98888	-3.71481	-3.38812	-1.82507	1	1	1	1	1	1	1	1	1	0.999831	0.999491	0.999957	Non-functional
19ACTGACTD	Non-functional	1	Experimental	-2.83558	-5.06897	-3.8395	-4.7632	-4.32749	-6.61762	1	1	1	1	1	1	1	1	1	1	1	1	Non-functional
19ACTCACTH	Non-functional	1	Experimental	-3.84456	-4.35072	-4.62256	-4.51317	-5.33036	-5.0838	1	1	1	1	1	1	1	1	1	1	1	1	Non-functional
19ACTCAGTQ	Non-functional	1	Experimental	-3.13204	-3.40326	-4.07433	-5.94793	-3.28289	-6.25803	1	1	1	1	1	1	1	1	1	1	1	1	Non-functional
19ACTAATTN	Non-functional	1	Experimental	-3.4756	-2.92848	-3.86194	-2.89664	-3.27641	-1.71105	1	1	1	1	1	1	1	1	1	0.999512	0.998739	0.99985	Non-functional
19ACTGAGTE	Non-functional	1	Experimental	-1.94062	-2.97429	-3.38007	-3.88318	-3.39599	-5.43275	1	1	1	1	1	1	1	1	1	1	1	1	Non-functional
19ACTCCGTP	Non-functional	1	Experimental	-3.96018	-3.53018	-5.1456	-5.51576	-5.89849	-4.61941	1	1	1	1	1	1	1	1	1	1	1	1	Non-functional
19ACTGGATG	Non-functional	1	Experimental	-2.1347	-2.31676	-4.48335	-5.44638	-2.27046	-2.75648	1	1	1	1	1	1	1	1	1	0.999593	0.998918	0.999879	Non-functional
19ACTGGTTG	Non-functional	1	Experimental	-4.76753	-1.8834	-4.95296	-2.2755	-3.66631	-2.2401	1	1	1	1	1	1	1	1	1	0.999996	0.999979	0.999999	Non-functional
19ACTTGAT*	Non-functional	1	Non-functional	-3.53524	-1.53314	-5.07654	-0.0930676	-3.72989	-0.585658	1	1	1	1	1	1	1	1	1	0.992747	0.987235	0.996373	Non-functional
19ACTTAGT*	Non-functional	1	Non-functional	-6.35492	-2.86708	-5.59923	-4.15317	-2.75717	-2.8632	1	1	1	1	1	1	1	1	1	0.999979	0.999916	0.999996	Non-functional
19ACTCGGTR	Non-functional	1	Experimental	-3.44288	-3.05973	-6.17262	-3.10189	-3.0417	-3.89742	1	1	1	1	1	1	1	1	1	1	1	1	Non-functional
19ACTGGGTG	Non-functional	1	Experimental	-2.93746	-1.08483	-6.27488	-0.595136	-3.01779	-1.76773	1	1	1	1	0.999998	1	1	1	1	0.998822	0.997317	0.999575	Non-functional
19ACTCGTTR	Non-functional	1	Experimental	-5.40764	-3.05644	-6.46753	-6.05279	-5.63545	-5.29251	1	1	1	1	1	1	1	1	1	1	1	1	Non-functional
19ACTAGGTR	Non-functional	1	Experimental	-4.4689	-4.50248	-6.06937	-5.41911	-3.88365	-4.24378	1	1	1	1	1	1	1	1	1	1	1	1	Non-functional
19TGGTATWY	Non-functional	1	Experimental	-0.827091	-2.14827	-1.27129	-2.66132	-2.26323	-2.56399	1	1	1	0.99893	0.991238	0.99999	1	1	1	0.999013	0.997696	0.999655	Non-functional
19TGGCACWH	Non-functional	1	Experimental	-3.29345	-4.54437	-2.63697	-4.98246	-2.1605	-4.23306	1	1	1	1	1	1	1	1	1	1	0.999998	1	Non-functional
19TGGTACWY	Non-functional	1	Experimental	-1.09122	-1.12157	-2.35794	-4.09534	-3.21935	-4.31233	1	1	1	0.846802	0.768002	0.932885	1	1	1	1	1	1	Non-functional
19TGGCCCWP	Non-functional	1	Experimental	-3.05186	-5.61298	-3.25515	-5.65514	-2.85266	-6.50957	1	1	1	1	1	1	1	1	1	1	1	1	Non-functional
19TGGCGTWR	Non-functional	1	Experimental	-2.7597	-3.7444	-2.41249	-7.37152	-5.88784	-5.61124	1	1	1	1	1	1	1	1	1	1	1	1	Non-functional
19TGGTTAWL	Non-functional	1	Experimental	-3.2255	-5.9674	-2.05357	-5.68764	-7.37327	-6.05663	1	1	1	1	1	1	1	1	1	1	1	1	Non-functional
19TGGTTCWF	Non-functional	1	Experimental	-1.32643	-1.21995	-2.52446	-5.00627	-2.52152	-2.33087	1	1	1	0.972467	0.927474	0.996475	1	1	1	0.999114	0.997901	0.999696	Non-functional
19TGGACCWT	Non-functional	1	Experimental	-3.46403	-5.65414	-3.56699	-7.6963	-3.11129	-6.1584	1	1	1	1	1	1	1	1	1	1	1	1	Non-functional
19TGGCTCWL	Non-functional	1	Experimental	-2.22464	-5.20533	-2.83239	-7.36296	-1.80038	-7.99499	1	1	1	1	1	1	1	1	1	1	1	1	Non-functional
19TGGGCCWA	Non-functional	1	Experimental	-2.95678	-3.36906	-3.08562	-4.84006	-3.73159	-4.68068	1	1	1	1	1	1	1	1	1	1	1	1	Non-functional
19TGGTCGWS	Non-functional	1	Experimental	-1.94007	-4.42034	-2.58069	-5.72553	-3.15849	-2.96524	1	1	1	1	1	1	1	1	1	0.999999	0.999993	1	Non-functional
19TGGAAGWK	Non-functional	1	Experimental	-5.44257	-5.06188	-2.52366	-6.10404	-4.2654	-4.22511	1	1	1	1	1	1	1	1	1	1	1	1	Non-functional
19TGGATGWM	Non-functional	1	Experimental	-3.48004	-5.47692	-2.62984	-6.25605	-3.68139	-5.88808	1	1	1	1	1	1	1	1	1	1	1	1	Non-functional
19TGGACGWT	Non-functional	1	Experimental	-4.28549	-3.52434	-4.01524	-6.28896	-4.49511	-7.07299	1	1	1	1	1	1	1	1	1	1	1	1	Non-functional
19TGGACAWT	Non-functional	1	Experimental	-4.0864	-4.84337	-4.21042	-6.05545	-5.54827	-6.29517	1	1	1	1	1	1	1	1	1	1	1	1	Non-functional
19TGGAACWN	Non-functional	1	Experimental	-3.3786	-1.7882	-4.32036	-3.40527	-3.68775	-1.61104	1	1	1	1	1	1	1	1	1	0.999889	0.999646	0.999974	Non-functional
19TGGAGGWR	Non-functional	1	Experimental	-4.4273	-5.78023	-3.08666	-5.50047	-2.38986	-4.86946	1	1	1	1	1	1	1	1	1	1	1	1	Non-functional
19TGGGCAWA	Non-functional	1	Experimental	-1.69781	-1.90166	-3.56449	-6.51368	-6.03984	-2.75339	1	1	1	0.999999	0.999896	1	1	1	1	1	1	1	Non-functional
19TGGCCAWP	Non-functional	1	Experimental	-3.17576	-4.20602	-4.74201	-3.90026	-4.33167	-5.33964	1	1	1	1	1	1	1	1	1	1	1	1	Non-functional
19TGGCTAWL	Non-functional	1	Experimental	-4.81913	-5.45205	-3.91145	-8.81614	-4.06939	-4.54127	1	1	1	1	1	1	1	1	1	1	1	1	Non-functional
19TGGAATWN	Non-functional	1	Experimental	-2.77565	-5.4123	-3.93366	-7.45446	-5.31882	-4.41406	1	1	1	1	1	1	1	1	1	1	1	1	Non-functional
19TGGTCAWS	Non-functional	1	Experimental	-4.49681	-3.00821	-4.10886	-3.42234	-7.07898	-5.97191	1	1	1	1	1	1	1	1	1	1	1	1	Non-functional
19TGGATAWI	Non-functional	1	Experimental	-4.16697	-6.0944	-3.92586	-6.87352	-2.8184	-6.50555	1	1	1	1	1	1	1	1	1	1	1	1	Non-functional
19TGGCGGWR	Non-functional	1	Experimental	-3.03565	-3.07597	-4.60714	-3.6442	-4.12829	-5.33512	1	1	1	1	1	1	1	1	1	1	1	1	Non-functional
19TGGGGTWG	Non-functional	1	Experimental	-4.12064	-4.3208	-3.49049	-7.36296	-6.38088	-6.41003	1	1	1	1	1	1	1	1	1	1	1	1	Non-functional
19TGGGCGWA	Non-functional	1	Experimental	-3.13228	-3.58142	-3.94775	-4.17107	-4.18606	-7.91858	1	1	1	1	1	1	1	1	1	1	1	1	Non-functional
19TGGTGTWC	Non-functional	1	Experimental	-1.78586	-3.20859	-3.8395	-3.20013	-3.11845	-4.78325	1	1	1	1	1	1	1	1	1	1	1	1	Non-functional
19TGGTCCWS	Non-functional	1	Experimental	-4.5496	-3.20349	-5.47199	-5.30455	-4.73584	-6.35161	1	1	1	1	1	1	1	1	1	1	1	1	Non-functional
19TGGCTTWL	Non-functional	1	Experimental	-4.81874	-5.55784	-4.89314	-4.27807	-6.49402	-2.81418	1	1	1	1	1	1	1	1	1	1	1	1	Non-functional
19TGGCATWH	Non-functional	1	Experimental	-6.68649	-4.00886	-5.10638	-6.31405	-6.62481	-6.68305	1	1	1	1	1	1	1	1	1	1	1	1	Non-functional
19TGGTGAW*	Non-functional	1	Non-functional	-2.38105	-4.5284	-4.07396	-3.32263	-2.59238	-3.3697	1	1	1	1	1	1	1	1	1	0.999997	0.999984	1	Non-functional
19TGGACTWT	Non-functional	1	Experimental	-3.9781	-4.81241	-5.22242	-5.1025	-4.48345	-5.82764	1	1	1	1	1	1	1	1	1	1	1	1	Non-functional
19TGGGGGWG	Non-functional	1	Experimental	-2.81842	-5.58193	-4.29335	-4.03913	-5.89424	-7.25612	1	1	1	1	1	1	1	1	1	1	1	1	Non-functional
19TGGATCWI	Non-functional	1	Experimental	-3.27665	-4.78263	-5.02007	-4.00167	-4.48345	-2.54993	1	1	1	1	1	1	1	1	1	1	1	1	Non-functional
19TGGTGCWC	Non-functional	1	Experimental	-3.25693	-3.8501	-5.04439	-6.00773	-5.69774	-5.0548	1	1	1	1	1	1	1	1	1	1	1	1	Non-functional
19TGGCCTWP	Non-functional	1	Experimental	-3.75245	-2.74982	-5.85705	-4.25142	-5.40348	-2.15893	1	1	1	1	1	1	1	1	1	1	1	1	Non-functional
19TGGGGAWG	Non-functional	1	Experimental	-2.46689	-2.99026	-3.97425	-2.35435	-1.26434	-2.49453	1	1	1	1	1	1	1	1	1	0.958867	0.942966	0.972511	Non-functional
19TGGGACWD	Non-functional	1	Experimental	-4.1301	-6.28604	-5.27488	-6.3282	-4.48345	-6.37526	1	1	1	1	1	1	1	1	1	1	1	1	Non-functional
19TGGGCTWA	Non-functional	1	Experimental	-4.1866	-5.22769	-5.40445	-3.74629	-7.29484	-2.38618	1	1	1	1	1	1	1	1	1	1	1	1	Non-functional
19TGGCCGWP	Non-functional	1	Experimental	-5.26269	-4.67316	-6.47458	-5.52267	-5.85307	-5.34735	1	1	1	1	1	1	1	1	1	1	1	1	Non-functional
19TGGATTWI	Non-functional	1	Experimental	-5.51788	-7.25041	-5.8997	-7.29257	-7.33066	-6.75468	1	1	1	1	1	1	1	1	1	1	1	1	Non-functional
19TGGCGAWR	Non-functional	1	Experimental	-2.37851	-3.53992	-5.9874	-2.64348	-5.09643	-5.21411	1	1	1	1	1	1	1	1	1	1	1	1	Non-functional
19TGGAGCWS	Non-functional	1	Experimental	-4.17509	-3.13894	-5.99056	-3.33722	-4.56591	-4.4261	1	1	1	1	1	1	1	1	1	1	1	1	Non-functional
19TGGGTGWV	Non-functional	1	Experimental	-3.95691	-7.01595	-4.77238	-3.35767	-3.89522	-5.10517	1	1	1	1	1	1	1	1	1	1	1	1	Non-functional
19TGGTAGW*	Non-functional	1	Non-functional	-3.15812	-4.34352	-5.18004	-5.23368	-4.83339	-0.861207	1	1	1	1	1	1	1	1	1	0.999986	0.999941	0.999998	Non-functional
19TGGGATWD	Non-functional	1	Experimental	-4.28862	-7.69004	-5.58952	-7.7322	-2.64197	-6.1943	1	1	1	1	1	1	1	1	1	1	1	1	Non-functional
19TGGTTTWF	Non-functional	1	Experimental	-2.90178	-4.29106	-5.9285	-7.14057	-6.68139	-5.18764	1	1	1	1	1	1	1	1	1	1	1	1	Non-functional
19TGGCTGWM	Non-functional	1	Experimental	-4.16365	-8.44024	-6.08604	-7.4824	-4.61654	-7.52946	1	1	1	1	1	1	1	1	1	1	1	1	Non-functional
19TGGCAAWQ	Non-functional	1	Experimental	-4.68124	-1.7566	-7.06306	-1.33743	-9.07898	-4.63242	1	1	1	1	1	1	1	1	1	1	1	1	Non-functional
19TGGTCTWS	Non-functional	1	Experimental	-6.85428	-6.47538	-6.77667	-5.34761	-4.62267	-5.10517	1	1	1	1	1	1	1	1	1	1	1	1	Non-functional
19TGGTTGWM	Non-functional	1	Experimental	-2.767	-3.19152	-6.21296	-4.81864	-2.3709	-5.60267	1	1	1	1	1	1	1	1	1	1	1	1	Non-functional
19TGGGGCWG	Non-functional	1	Experimental	-2.0631	-1.8835	-6.52981	-6.17359	-7.1307	-3.55769	1	1	1	1	0.999996	1	1	1	1	1	1	1	Non-functional
19TGGGAAWE	Non-functional	1	Experimental	-5.01737	-7.01063	-7.52472	-8.05279	-8.54064	-8.09986	1	1	1	1	1	1	1	1	1	1	1	1	Non-functional
19TGGAGAWR	Non-functional	1	Experimental	-6.48004	-6.62892	-7.72436	-3.08612	-7.15532	-6.71815	1	1	1	1	1	1	1	1	1	1	1	1	Non-functional
19TGGCGCWR	Non-functional	1	Experimental	-2.46334	-5.90003	-8.37442	-5.77226	-4.63545	-7.40429	1	1	1	1	1	1	1	1	1	1	1	1	Non-functional
19TGGTAAW*	Non-functional	1	Non-functional	-7.36457	-6.65186	-7.87192	-2.7244	-7.30288	-3.07812	1	1	1	1	1	1	1	1	1	1	1	1	Non-functional
19TGGGTAWV	Non-functional	1	Experimental	-4.52616	-2.93448	-7.61847	-4.29857	-4.54693	-4.34564	1	1	1	1	1	1	1	1	1	1	1	1	Non-functional
19TGGGAGWE	Non-functional	1	Experimental	-8.00457	-2.86708	-7.92696	-1.73932	-6.94288	-2.37135	1	1	1	1	1	1	1	1	1	1	1	1	Non-functional
19TGGAAAWK	Non-functional	1	Experimental	-5.96943	-3.10819	-8.89182	-4.59514	-6.90774	-3.68284	1	1	1	1	1	1	1	1	1	1	1	1	Non-functional
19TGGAGTWS	Non-functional	1	Experimental	-7.5662	-5.69667	-8.48859	-3.5689	-8.50451	-6.7859	1	1	1	1	1	1	1	1	1	1	1	1	Non-functional
19TGGCAGWQ	Non-functional	1	Experimental	-6.13816	-6.41632	-8.86791	-6.13656	-6.88383	-3.59866	1	1	1	1	1	1	1	1	1	1	1	1	Non-functional
19TGGGTCWV	Non-functional	1	Experimental	-2.76727	-5.35475	-8.24425	-6.13388	-3.45282	-6.7659	1	1	1	1	1	1	1	1	1	1	1	1	Non-functional
19TGGGTTWV	Non-functional	1	Experimental	-7.94953	-6.44418	-7.87192	-7.48635	-6.88784	-6.53341	1	1	1	1	1	1	1	1	1	1	1	1	Non-functional
