# Supplementary material for: Saturation genome editing of 11 codons and exon 13 of BRCA2 coupled with chemotherapeutic drug response accurately determines pathogenicity of variants
Source: PLoS Genet. 2023 Sep 15;19(9):e1010940. doi: 10.1371/journal.pgen.1010940 (PMC10529611; doi:10.1371/journal.pgen.1010940)
Supplement: S4 File — (XLSX) [file pgen.1010940.s010.xlsx]

## Sheet: 11 codons
SpliceAIv1.3.1 variant annotation. These include delta scores (DS) and delta positions (DP) for acceptor gain (AG), acceptor loss (AL), donor gain (DG), and donor loss (DL). Format: ALLELE|SYMBOL|DS_AG|DS_AL|DS_DG|DS_DL|DP_AG|DP_AL|DP_DG|DP_DL">
#CHROM	Genomic Position	Exon	REF	ALT	Position	INFO
13	32363366	18a	A	G	2722	SpliceAI=G|BRCA2|0.00|0.00|0.00|0.00|49|4|10|7
13	32363366	18a	A	T	2722	SpliceAI=T|BRCA2|0.00|0.00|0.00|0.00|4|25|-39|10
13	32363366	18a	A	C	2722	SpliceAI=C|BRCA2|0.00|0.00|0.00|0.00|-49|4|10|-30
13	32363367	18a	C	A	2722	SpliceAI=A|BRCA2|0.00|0.01|0.00|0.00|48|3|48|9
13	32363367	18a	C	G	2722	SpliceAI=G|BRCA2|0.00|0.01|0.00|0.00|48|3|48|9
13	32363367	18a	C	T	2722	SpliceAI=T|BRCA2|0.00|0.01|0.00|0.00|48|3|-40|9
13	32363368	18a	A	G	2722	SpliceAI=G|BRCA2|0.00|0.01|0.00|0.00|47|2|47|8
13	32363368	18a	A	T	2722	SpliceAI=T|BRCA2|0.00|0.01|0.00|0.00|47|2|5|8
13	32363368	18a	A	C	2722	SpliceAI=C|BRCA2|0.00|0.01|0.00|0.00|47|2|8|-32
13	32363369	18a	G	A	2723	SpliceAI=A|BRCA2|0.00|0.01|0.00|0.00|46|1|4|7
13	32363369	18a	G	T	2723	SpliceAI=T|BRCA2|0.00|0.01|0.00|0.00|46|1|4|7
13	32363369	18a	G	C	2723	SpliceAI=C|BRCA2|0.00|0.01|0.00|0.00|46|1|4|7
13	32363370	18a	A	G	2723	SpliceAI=G|BRCA2|0.01|0.00|0.24|0.00|0|-33|-1|6
13	32363370	18a	A	T	2723	SpliceAI=T|BRCA2|0.00|0.01|0.00|0.00|45|0|-2|6
13	32363370	18a	A	C	2723	SpliceAI=C|BRCA2|0.00|0.00|0.00|0.00|45|0|24|3
13	32363371	18a	T	A	2723	SpliceAI=A|BRCA2|0.00|0.01|0.00|0.00|44|-1|2|5
13	32363371	18a	T	G	2723	SpliceAI=G|BRCA2|0.00|0.01|0.00|0.00|44|-1|-44|5
13	32363371	18a	T	C	2723	SpliceAI=C|BRCA2|0.00|0.00|0.00|0.00|-42|-1|5|-44
13	32363372	18a	G	A	2724	SpliceAI=A|BRCA2|0.00|0.00|0.00|0.00|2|-35|1|22
13	32363372	18a	G	T	2724	SpliceAI=T|BRCA2|0.02|0.00|0.00|0.00|-2|43|4|1
13	32363372	18a	G	C	2724	SpliceAI=C|BRCA2|0.04|0.00|0.00|0.00|-2|43|4|-45
13	32363373	18a	G	A	2724	SpliceAI=A|BRCA2|0.01|0.00|0.00|0.00|-3|42|3|0
13	32363373	18a	G	T	2724	SpliceAI=T|BRCA2|0.01|0.00|0.00|0.00|-3|42|3|0
13	32363373	18a	G	C	2724	SpliceAI=C|BRCA2|0.04|0.00|0.01|0.00|-3|42|3|0
13	32363374	18a	G	A	2724	SpliceAI=A|BRCA2|0.03|0.00|0.02|0.00|-4|41|2|-1
13	32363374	18a	G	T	2724	SpliceAI=T|BRCA2|0.01|0.00|0.01|0.00|-4|-37|-2|-1
13	32363374	18a	G	C	2724	SpliceAI=C|BRCA2|0.03|0.00|0.02|0.00|-4|41|2|-1
13	32363495	18b	T	A	2765	SpliceAI=A|BRCA2|0.00|0.00|0.03|0.00|-23|16|38|-19
13	32363495	18b	T	G	2765	SpliceAI=G|BRCA2|0.00|0.00|0.60|0.05|1|-23|0|38
13	32363495	18b	T	C	2765	SpliceAI=C|BRCA2|0.00|0.00|0.02|0.00|-23|7|38|-19
13	32363496	18b	G	A	2765	SpliceAI=A|BRCA2|0.00|0.00|0.02|0.00|2|-24|37|-1
13	32363496	18b	G	T	2765	SpliceAI=T|BRCA2|0.00|0.00|0.02|0.00|15|-24|37|-1
13	32363496	18b	G	C	2765	SpliceAI=C|BRCA2|0.00|0.00|0.04|0.00|-24|37|37|-1
13	32363497	18b	T	A	2765	SpliceAI=A|BRCA2|0.00|0.00|0.00|0.02|-44|-25|30|36
13	32363497	18b	T	G	2765	SpliceAI=G|BRCA2|0.00|0.00|0.03|0.00|-25|14|36|-21
13	32363497	18b	T	C	2765	SpliceAI=C|BRCA2|0.00|0.00|0.00|0.01|5|-25|30|36
13	32363501	18b	C	A	2767	SpliceAI=A|BRCA2|0.00|0.00|0.00|0.00|-29|1|-6|32
13	32363501	18b	C	G	2767	SpliceAI=G|BRCA2|0.00|0.00|0.00|0.00|1|-29|-6|32
13	32363501	18b	C	T	2767	SpliceAI=T|BRCA2|0.00|0.00|0.00|0.01|10|1|-6|32
13	32363502	18b	C	A	2767	SpliceAI=A|BRCA2|0.00|0.00|0.00|0.01|0|-30|-7|31
13	32363502	18b	C	G	2767	SpliceAI=G|BRCA2|0.00|0.00|0.01|0.00|-30|9|31|-26
13	32363502	18b	C	T	2767	SpliceAI=T|BRCA2|0.00|0.00|0.00|0.02|9|-30|-26|31
13	32363503	18b	T	A	2767	SpliceAI=A|BRCA2|0.00|0.00|0.01|0.00|-31|8|30|-8
13	32363503	18b	T	G	2767	SpliceAI=G|BRCA2|0.00|0.00|0.01|0.00|-31|8|30|-27
13	32363503	18b	T	C	2767	SpliceAI=C|BRCA2|0.00|0.00|0.00|0.02|30|-31|-27|30
13	32363504	18b	C	A	2768	SpliceAI=A|BRCA2|0.00|0.00|0.01|0.00|-2|-32|29|-9
13	32363504	18b	C	G	2768	SpliceAI=G|BRCA2|0.00|0.00|0.01|0.00|-32|7|29|-9
13	32363504	18b	C	T	2768	SpliceAI=T|BRCA2|0.00|0.00|0.00|0.00|7|-32|-28|29
13	32363505	18b	T	A	2768	SpliceAI=A|BRCA2|0.00|0.00|0.01|0.00|-33|6|28|-29
13	32363505	18b	T	G	2768	SpliceAI=G|BRCA2|0.00|0.00|0.02|0.00|-33|6|28|-29
13	32363505	18b	T	C	2768	SpliceAI=C|BRCA2|0.00|0.00|0.01|0.00|-33|6|28|-29
13	32363506	18b	T	A	2768	SpliceAI=A|BRCA2|0.00|0.00|0.01|0.00|2|-34|27|48
13	32363506	18b	T	G	2768	SpliceAI=G|BRCA2|0.00|0.00|0.00|0.00|-34|5|27|-30
13	32363506	18b	T	C	2768	SpliceAI=C|BRCA2|0.00|0.00|0.00|0.01|-34|-2|48|27
13	32370417	19	A	G	2783	SpliceAI=G|BRCA2|0.01|0.01|0.00|0.00|-1|50|16|-3
13	32370417	19	A	T	2783	SpliceAI=T|BRCA2|0.01|0.00|0.00|0.00|-1|50|-15|-3
13	32370417	19	A	C	2783	SpliceAI=C|BRCA2|0.00|0.01|0.00|0.00|-15|50|16|-3
13	32370418	19	C	A	2783	SpliceAI=A|BRCA2|0.01|0.00|0.00|0.00|-2|18|-4|15
13	32370418	19	C	G	2783	SpliceAI=G|BRCA2|0.01|0.01|0.00|0.00|49|-2|-16|15
13	32370418	19	C	T	2783	SpliceAI=T|BRCA2|0.01|0.00|0.00|0.00|49|-16|-2|15
13	32370419	19	T	A	2783	SpliceAI=A|BRCA2|0.00|0.00|0.00|0.00|48|-3|-5|14
13	32370419	19	T	G	2783	SpliceAI=G|BRCA2|0.00|0.00|0.00|0.00|-5|48|-5|14
13	32370419	19	T	C	2783	SpliceAI=C|BRCA2|0.00|0.00|0.00|0.00|-3|48|-17|14
13	32370432	19	T	A	2788	SpliceAI=A|BRCA2|0.46|0.03|0.05|0.00|2|-30|1|25
13	32370432	19	T	G	2788	SpliceAI=G|BRCA2|0.00|0.01|0.00|0.00|-16|35|1|35
13	32370432	19	T	C	2788	SpliceAI=C|BRCA2|0.00|0.01|0.00|0.00|-16|35|1|-30
13	32370433	19	G	A	2788	SpliceAI=A|BRCA2|0.02|0.01|0.00|0.00|34|-31|2|0
13	32370433	19	G	C	2788	SpliceAI=C|BRCA2|0.03|0.00|0.00|0.00|34|-31|-4|0
13	32370433	19	G	T	2788	SpliceAI=T|BRCA2|0.07|0.01|0.00|0.00|34|-31|-31|0
13	32370434	19	G	A	2788	SpliceAI=A|BRCA2|0.08|0.00|0.00|0.00|33|-1|33|-1
13	32370434	19	G	C	2788	SpliceAI=C|BRCA2|0.02|0.00|0.00|0.00|33|-1|1|-1
13	32370434	19	G	T	2788	SpliceAI=T|BRCA2|0.04|0.00|0.00|0.00|33|-32|-2|-1
13	32319178	3	T	A	57	SpliceAI=A|BRCA2|0.00|0.00|0.00|0.00|32|-26|-3|-2
13	32319178	3	T	G	57	SpliceAI=G|BRCA2|0.01|0.00|0.00|0.00|-26|32|-10|-2
13	32319178	3	T	C	57	SpliceAI=C|BRCA2|0.00|0.00|0.00|0.00|-23|-26|0|-2
13	32319179	3	A	G	57	SpliceAI=G|BRCA2|0.00|0.00|0.00|0.00|-27|31|-19|-11
13	32319179	3	A	T	57	SpliceAI=T|BRCA2|0.00|0.00|0.00|0.00|-27|2|-8|-3
13	32319179	3	A	C	57	SpliceAI=C|BRCA2|0.00|0.00|0.00|0.00|-27|31|-8|-11
13	32319180	3	C	A	57	SpliceAI=A|BRCA2|0.00|0.00|0.00|0.00|2|-28|-5|-12
13	32319180	3	C	G	57	SpliceAI=G|BRCA2|0.00|0.01|0.00|0.00|1|-28|1|-12
13	32319180	3	C	T	57	SpliceAI=T|BRCA2|0.00|0.00|0.00|0.00|30|-28|-38|-12
13	32319181	3	G	A	58	SpliceAI=A|BRCA2|0.00|0.00|0.00|0.00|29|-29|4|-5
13	32319181	3	G	T	58	SpliceAI=T|BRCA2|0.00|0.01|0.00|0.00|29|-29|29|-13
13	32319181	3	G	C	58	SpliceAI=C|BRCA2|0.00|0.00|0.00|0.00|29|-29|4|-13
13	32319182	3	A	G	58	SpliceAI=G|BRCA2|0.00|0.00|0.00|0.00|-30|28|-6|-39
13	32319182	3	A	T	58	SpliceAI=T|BRCA2|0.00|0.00|0.00|0.00|28|-30|-2|-14
13	32319182	3	A	C	58	SpliceAI=C|BRCA2|0.00|0.00|0.00|0.00|-30|28|-2|-19
13	32319183	3	A	G	58	SpliceAI=G|BRCA2|0.00|0.00|0.00|0.00|-31|27|-16|-15
13	32319183	3	A	T	58	SpliceAI=T|BRCA2|0.00|0.00|0.00|0.00|-31|2|-20|-7
13	32319183	3	A	C	58	SpliceAI=C|BRCA2|0.00|0.00|0.00|0.00|-31|2|-15|-7
13	32319184	3	C	A	59	SpliceAI=A|BRCA2|0.00|0.00|0.00|0.00|-29|-32|-16|-8
13	32319184	3	C	G	59	SpliceAI=G|BRCA2|0.00|0.00|0.00|0.00|-32|26|-8|-16
13	32319184	3	C	T	59	SpliceAI=T|BRCA2|0.00|0.00|0.00|0.00|-16|-32|-16|-8
13	32319185	3	C	A	59	SpliceAI=A|BRCA2|0.00|0.00|0.00|0.00|-30|-33|-17|-22
13	32319185	3	C	G	59	SpliceAI=G|BRCA2|0.00|0.00|0.00|0.00|-33|25|-14|-17
13	32319185	3	C	T	59	SpliceAI=T|BRCA2|0.00|0.00|0.00|0.00|25|-33|-2|-17
13	32319186	3	A	G	59	SpliceAI=G|BRCA2|0.01|0.00|0.00|0.00|-34|24|-15|-43
13	32319186	3	A	T	59	SpliceAI=T|BRCA2|0.00|0.00|0.00|0.00|24|-34|-2|-18
13	32319186	3	A	C	59	SpliceAI=C|BRCA2|0.00|0.00|0.00|0.00|-34|2|-18|-10

## Sheet: Exon 13
CHROM	ID	POS	REF	ALT	RES
13	X13bc	32346815	A	C	SpliceAI=C|BRCA2|0.00|0.00|0.00|0.00|12|24|16|24
13	X13bc	32346815	A	G	SpliceAI=G|BRCA2|0.72|0.42|0.00|0.00|1|12|12|24
13	X13bc	32346815	A	T	SpliceAI=T|BRCA2|0.00|0.00|0.00|0.00|12|24|21|12
13	X13bc	32346816	T	A	SpliceAI=A|BRCA2|0.00|0.02|0.00|0.00|-48|11|11|23
13	X13bc	32346816	T	C	SpliceAI=C|BRCA2|0.00|0.01|0.00|0.00|23|11|11|32
13	X13bc	32346816	T	G	SpliceAI=G|BRCA2|0.47|0.66|0.00|0.00|1|11|11|23
13	X13bc	32346817	T	A	SpliceAI=A|BRCA2|0.54|0.90|0.00|0.00|2|10|10|22
13	X13bc	32346817	T	C	SpliceAI=C|BRCA2|0.00|0.01|0.00|0.00|-49|10|10|22
13	X13bc	32346817	T	G	SpliceAI=G|BRCA2|0.00|0.14|0.00|0.00|-49|10|10|22
13	X13bc	32346818	G	A	SpliceAI=A|BRCA2|0.00|0.00|0.00|0.00|21|9|9|-17
13	X13bc	32346818	G	C	SpliceAI=C|BRCA2|0.00|0.00|0.00|0.00|9|-50|13|9
13	X13bc	32346818	G	T	SpliceAI=T|BRCA2|0.00|0.00|0.00|0.00|9|-50|21|9
13	X13bc	32346819	T	A	SpliceAI=A|BRCA2|0.00|0.04|0.00|0.00|20|8|8|20
13	X13bc	32346819	T	C	SpliceAI=C|BRCA2|0.00|0.01|0.00|0.00|-31|8|8|20
13	X13bc	32346819	T	G	SpliceAI=G|BRCA2|0.00|0.11|0.00|0.00|-31|8|8|20
13	X13bc	32346820	T	A	SpliceAI=A|BRCA2|0.00|0.04|0.00|0.00|-3|7|-3|19
13	X13bc	32346820	T	C	SpliceAI=C|BRCA2|0.00|0.00|0.00|0.00|-32|7|7|19
13	X13bc	32346820	T	G	SpliceAI=G|BRCA2|0.00|0.04|0.00|0.00|19|7|7|19
13	X13bc	32346821	T	A	SpliceAI=A|BRCA2|0.00|0.13|0.00|0.00|2|6|6|18
13	X13bc	32346821	T	C	SpliceAI=C|BRCA2|0.00|0.01|0.00|0.00|-33|6|6|18
13	X13bc	32346821	T	G	SpliceAI=G|BRCA2|0.00|0.20|0.00|0.00|18|6|6|18
13	X13bc	32346822	C	A	SpliceAI=A|BRCA2|0.02|0.07|0.00|0.00|50|5|5|17
13	X13bc	32346822	C	G	SpliceAI=G|BRCA2|0.02|0.19|0.00|0.00|50|5|5|17
13	X13bc	32346822	C	T	SpliceAI=T|BRCA2|0.00|0.00|0.00|0.00|5|50|26|5
13	X13bc	32346823	C	A	SpliceAI=A|BRCA2|0.01|0.01|0.00|0.00|49|4|4|16
13	X13bc	32346823	C	G	SpliceAI=G|BRCA2|0.01|0.00|0.00|0.00|49|4|-1|16
13	X13bc	32346823	C	T	SpliceAI=T|BRCA2|0.00|0.00|0.00|0.00|49|4|4|8
13	X13bc	32346824	T	A	SpliceAI=A|BRCA2|0.03|0.33|0.00|0.00|48|3|3|15
13	X13bc	32346824	T	C	SpliceAI=C|BRCA2|0.00|0.00|0.00|0.00|48|3|3|-2
13	X13bc	32346824	T	G	SpliceAI=G|BRCA2|0.02|0.95|0.00|0.00|48|3|-36|15
13	X13bc	32346825	A	C	SpliceAI=C|BRCA2|0.10|0.99|0.00|0.00|14|2|-37|2
13	X13bc	32346825	A	G	SpliceAI=G|BRCA2|0.01|0.99|0.00|0.00|14|2|-37|14
13	X13bc	32346825	A	T	SpliceAI=T|BRCA2|0.06|0.99|0.00|0.00|14|2|-37|2
13	X13bc	32346826	G	A	SpliceAI=A|BRCA2|0.19|0.99|0.00|0.00|2|1|2|13
13	X13bc	32346826	G	C	SpliceAI=C|BRCA2|0.04|0.99|0.00|0.00|13|1|-38|13
13	X13bc	32346826	G	T	SpliceAI=T|BRCA2|0.03|0.99|0.00|0.00|13|1|-38|13
13	X13bc	32346827	G	A	SpliceAI=A|BRCA2|0.01|0.02|0.00|0.00|45|0|0|12
13	X13bc	32346827	G	C	SpliceAI=C|BRCA2|0.02|0.06|0.00|0.00|45|0|0|21
13	X13bc	32346827	G	T	SpliceAI=T|BRCA2|0.03|0.21|0.00|0.00|45|0|0|12
13	X13bc	32346828	C	A	SpliceAI=A|BRCA2|0.00|0.00|0.00|0.00|-1|11|8|11
13	X13bc	32346828	C	G	SpliceAI=G|BRCA2|0.00|0.00|0.00|0.00|11|-1|9|3
13	X13bc	32346828	C	T	SpliceAI=T|BRCA2|0.00|0.00|0.00|0.00|-1|44|-2|-1
13	X13bc	32346829	A	C	SpliceAI=C|BRCA2|0.00|0.00|0.00|0.00|-2|10|-2|2
13	X13bc	32346829	A	G	SpliceAI=G|BRCA2|0.00|0.00|0.00|0.00|-2|43|0|-2
13	X13bc	32346829	A	T	SpliceAI=T|BRCA2|0.00|0.00|0.00|0.00|-2|10|-2|10
13	X13bc	32346830	C	A	SpliceAI=A|BRCA2|0.00|0.00|0.00|0.00|42|-3|16|9
13	X13bc	32346830	C	G	SpliceAI=G|BRCA2|0.48|0.00|0.00|0.00|1|-3|1|9
13	X13bc	32346830	C	T	SpliceAI=T|BRCA2|0.00|0.00|0.00|0.00|42|-3|-2|9
13	X13bc	32346831	A	C	SpliceAI=C|BRCA2|0.00|0.00|0.00|0.00|-4|41|10|-4
13	X13bc	32346831	A	G	SpliceAI=G|BRCA2|0.00|0.00|0.00|0.00|-4|41|-5|8
13	X13bc	32346831	A	T	SpliceAI=T|BRCA2|0.00|0.00|0.00|0.00|41|-4|-2|0
13	X13bc	32346832	A	C	SpliceAI=C|BRCA2|0.00|0.00|0.00|0.00|40|4|14|7
13	X13bc	32346832	A	G	SpliceAI=G|BRCA2|0.04|0.00|0.00|0.00|1|7|-1|7
13	X13bc	32346832	A	T	SpliceAI=T|BRCA2|0.00|0.00|0.00|0.00|7|-5|7|4
13	X13bc	32346833	T	A	SpliceAI=A|BRCA2|0.00|0.00|0.00|0.00|-6|39|2|-2
13	X13bc	32346833	T	C	SpliceAI=C|BRCA2|0.00|0.00|0.00|0.00|-6|39|3|50
13	X13bc	32346833	T	G	SpliceAI=G|BRCA2|0.00|0.00|0.00|0.00|-6|39|1|6
13	X13bc	32346834	A	C	SpliceAI=C|BRCA2|0.00|0.00|0.00|0.00|-7|38|12|49
13	X13bc	32346834	A	G	SpliceAI=G|BRCA2|0.00|0.00|0.00|0.00|-7|38|14|49
13	X13bc	32346834	A	T	SpliceAI=T|BRCA2|0.00|0.00|0.00|0.00|-7|5|5|-1
13	X13bc	32346835	A	C	SpliceAI=C|BRCA2|0.00|0.00|0.00|0.00|-8|37|1|50
13	X13bc	32346835	A	G	SpliceAI=G|BRCA2|0.04|0.00|0.00|0.00|1|37|1|50
13	X13bc	32346835	A	T	SpliceAI=T|BRCA2|0.00|0.00|0.00|0.00|37|-8|50|4
13	X13bc	32346836	A	C	SpliceAI=C|BRCA2|0.01|0.00|0.00|0.00|3|-9|3|49
13	X13bc	32346836	A	G	SpliceAI=G|BRCA2|0.00|0.00|0.00|0.00|1|3|1|3
13	X13bc	32346836	A	T	SpliceAI=T|BRCA2|0.01|0.01|0.00|0.00|3|-9|3|49
13	X13bc	32346837	A	C	SpliceAI=C|BRCA2|0.00|0.00|0.00|0.00|35|2|9|48
13	X13bc	32346837	A	G	SpliceAI=G|BRCA2|0.00|0.00|0.00|0.00|1|2|1|48
13	X13bc	32346837	A	T	SpliceAI=T|BRCA2|0.01|0.00|0.00|0.00|35|2|48|2
13	X13bc	32346838	G	A	SpliceAI=A|BRCA2|0.01|0.01|0.00|0.00|34|-11|47|1
13	X13bc	32346838	G	C	SpliceAI=C|BRCA2|0.00|0.00|0.00|0.00|34|1|-2|47
13	X13bc	32346838	G	T	SpliceAI=T|BRCA2|0.01|0.01|0.00|0.00|34|-11|-2|1
13	X13bc	32346839	A	C	SpliceAI=C|BRCA2|0.00|0.00|0.00|0.00|33|-12|-2|46
13	X13bc	32346839	A	G	SpliceAI=G|BRCA2|0.00|0.00|0.00|0.00|0|-12|-1|46
13	X13bc	32346839	A	T	SpliceAI=T|BRCA2|0.00|0.00|0.00|0.00|33|-12|-2|46
13	X13bc	32346840	T	A	SpliceAI=A|BRCA2|0.00|0.00|0.00|0.00|32|-1|45|43
13	X13bc	32346840	T	C	SpliceAI=C|BRCA2|0.00|0.00|0.00|0.00|-13|-1|10|43
13	X13bc	32346840	T	G	SpliceAI=G|BRCA2|0.00|0.00|0.00|0.00|-13|32|-1|45
13	X13bc	32346841	C	A	SpliceAI=A|BRCA2|0.00|0.01|0.00|0.00|31|-14|44|15
13	X13bc	32346841	C	G	SpliceAI=G|BRCA2|0.00|0.00|0.00|0.00|-2|-14|44|5
13	X13bc	32346841	C	T	SpliceAI=T|BRCA2|0.01|0.00|0.00|0.00|31|-14|44|-8
13	X13bc	32346842	G	A	SpliceAI=A|BRCA2|0.02|0.04|0.00|0.00|30|-15|-15|43
13	X13bc	32346842	G	C	SpliceAI=C|BRCA2|0.01|0.01|0.00|0.00|30|-15|43|-3
13	X13bc	32346842	G	T	SpliceAI=T|BRCA2|0.13|0.17|0.00|0.00|30|-15|-15|43
13	X13bc	32346843	A	C	SpliceAI=C|BRCA2|0.00|0.01|0.00|0.00|29|-16|-16|50
13	X13bc	32346843	A	G	SpliceAI=G|BRCA2|0.00|0.00|0.00|0.00|-20|-16|40|-4
13	X13bc	32346843	A	T	SpliceAI=T|BRCA2|0.01|0.12|0.00|0.00|29|-16|-16|42
13	X13bc	32346844	A	C	SpliceAI=C|BRCA2|0.01|0.00|0.00|0.00|28|-5|39|41
13	X13bc	32346844	A	G	SpliceAI=G|BRCA2|0.00|0.00|0.00|0.00|1|-17|39|41
13	X13bc	32346844	A	T	SpliceAI=T|BRCA2|0.06|0.02|0.00|0.00|28|-17|41|49
13	X13bc	32346845	G	A	SpliceAI=A|BRCA2|0.03|0.02|0.00|0.00|27|-18|38|40
13	X13bc	32346845	G	C	SpliceAI=C|BRCA2|0.03|0.02|0.00|0.00|27|-18|38|40
13	X13bc	32346845	G	T	SpliceAI=T|BRCA2|0.05|0.03|0.00|0.00|27|-18|38|40
13	X13bc	32346846	A	C	SpliceAI=C|BRCA2|0.00|0.00|0.00|0.00|26|-19|37|50
13	X13bc	32346846	A	G	SpliceAI=G|BRCA2|0.00|0.01|0.00|0.01|26|-19|-1|50
13	X13bc	32346846	A	T	SpliceAI=T|BRCA2|0.01|0.01|0.00|0.01|26|-19|-2|50
13	X13bc	32346847	T	A	SpliceAI=A|BRCA2|0.00|0.00|0.00|0.00|25|-20|49|38
13	X13bc	32346847	T	C	SpliceAI=C|BRCA2|0.00|0.00|0.00|0.00|-20|25|49|38
13	X13bc	32346847	T	G	SpliceAI=G|BRCA2|0.00|0.00|0.00|0.00|1|-20|-1|49
13	X13bc	32346848	T	A	SpliceAI=A|BRCA2|0.00|0.01|0.00|0.01|2|-21|35|48
13	X13bc	32346848	T	C	SpliceAI=C|BRCA2|0.00|0.00|0.00|0.00|-21|24|48|37
13	X13bc	32346848	T	G	SpliceAI=G|BRCA2|0.00|0.00|0.00|0.00|-21|24|48|37
13	X13bc	32346849	G	A	SpliceAI=A|BRCA2|0.01|0.00|0.00|0.00|23|-22|34|47
13	X13bc	32346849	G	C	SpliceAI=C|BRCA2|0.00|0.00|0.00|0.00|23|-10|-13|47
13	X13bc	32346849	G	T	SpliceAI=T|BRCA2|0.00|0.00|0.00|0.00|23|-22|34|47
13	X13bc	32346850	T	A	SpliceAI=A|BRCA2|0.02|0.00|0.00|0.00|22|-27|46|35
13	X13bc	32346850	T	C	SpliceAI=C|BRCA2|0.00|0.00|0.00|0.00|-23|22|46|35
13	X13bc	32346850	T	G	SpliceAI=G|BRCA2|0.00|0.00|0.00|0.00|-23|22|46|35
13	X13bc	32346851	T	A	SpliceAI=A|BRCA2|0.00|0.00|0.00|0.00|34|21|45|-12
13	X13bc	32346851	T	C	SpliceAI=C|BRCA2|0.00|0.00|0.00|0.00|-24|21|45|34
13	X13bc	32346851	T	G	SpliceAI=G|BRCA2|0.00|0.00|0.00|0.00|-24|21|45|34
13	X13bc	32346852	T	A	SpliceAI=A|BRCA2|0.01|0.00|0.00|0.00|20|-25|41|44
13	X13bc	32346852	T	C	SpliceAI=C|BRCA2|0.00|0.00|0.00|0.00|-25|20|44|33
13	X13bc	32346852	T	G	SpliceAI=G|BRCA2|0.00|0.00|0.00|0.00|-25|20|44|33
13	X13bc	32346853	A	C	SpliceAI=C|BRCA2|0.00|0.00|0.00|0.00|-26|19|43|40
13	X13bc	32346853	A	G	SpliceAI=G|BRCA2|0.00|0.00|0.00|0.00|-26|19|43|-26
13	X13bc	32346853	A	T	SpliceAI=T|BRCA2|0.01|0.00|0.00|0.00|19|-26|32|43
13	X13bc	32346854	T	A	SpliceAI=A|BRCA2|0.00|0.00|0.00|0.00|-15|18|39|42
13	X13bc	32346854	T	C	SpliceAI=C|BRCA2|0.00|0.00|0.00|0.00|-27|18|42|39
13	X13bc	32346854	T	G	SpliceAI=G|BRCA2|0.00|0.01|0.00|0.01|1|-27|29|42
13	X13bc	32346855	G	A	SpliceAI=A|BRCA2|0.00|0.00|0.00|0.00|17|-28|30|41
13	X13bc	32346855	G	C	SpliceAI=C|BRCA2|0.01|0.00|0.00|0.00|17|-16|30|40
13	X13bc	32346855	G	T	SpliceAI=T|BRCA2|0.01|0.00|0.00|0.00|17|-28|30|41
13	X13bc	32346856	C	A	SpliceAI=A|BRCA2|0.00|0.00|0.00|0.00|16|-29|29|40
13	X13bc	32346856	C	G	SpliceAI=G|BRCA2|0.00|0.00|0.00|0.00|-29|16|40|-17
13	X13bc	32346856	C	T	SpliceAI=T|BRCA2|0.03|0.01|0.00|0.01|16|-29|-2|40
13	X13bc	32346857	A	C	SpliceAI=C|BRCA2|0.01|0.00|0.00|0.00|15|-30|28|39
13	X13bc	32346857	A	G	SpliceAI=G|BRCA2|0.00|0.00|0.00|0.00|-30|-24|39|48
13	X13bc	32346857	A	T	SpliceAI=T|BRCA2|0.02|0.00|0.00|0.00|15|-30|28|39
13	X13bc	32346858	T	A	SpliceAI=A|BRCA2|0.00|0.00|0.00|0.00|-31|14|27|38
13	X13bc	32346858	T	C	SpliceAI=C|BRCA2|0.00|0.00|0.00|0.00|-31|14|25|38
13	X13bc	32346858	T	G	SpliceAI=G|BRCA2|0.00|0.00|0.00|0.00|1|14|38|25
13	X13bc	32346859	C	A	SpliceAI=A|BRCA2|0.00|0.01|0.00|0.01|13|-32|24|37
13	X13bc	32346859	C	G	SpliceAI=G|BRCA2|0.00|0.00|0.00|0.00|-36|-32|26|37
13	X13bc	32346859	C	T	SpliceAI=T|BRCA2|0.03|0.01|0.00|0.01|13|-32|24|37
13	X13bc	32346860	A	C	SpliceAI=C|BRCA2|0.00|0.00|0.00|0.00|12|-37|36|35
13	X13bc	32346860	A	G	SpliceAI=G|BRCA2|0.00|0.00|0.00|0.00|-33|-37|36|23
13	X13bc	32346860	A	T	SpliceAI=T|BRCA2|0.04|0.00|0.00|0.00|12|-33|25|36
13	X13bc	32346861	T	A	SpliceAI=A|BRCA2|0.00|0.01|0.00|0.00|-34|11|35|24
13	X13bc	32346861	T	C	SpliceAI=C|BRCA2|0.00|0.00|0.00|0.00|-34|11|35|24
13	X13bc	32346861	T	G	SpliceAI=G|BRCA2|0.00|0.01|0.00|0.00|1|11|0|35
13	X13b	32346862	G	A	SpliceAI=A|BRCA2|0.00|0.00|0.00|0.00|12|-35|23|34
13	X13b	32346862	G	C	SpliceAI=C|BRCA2|0.01|0.00|0.00|0.00|10|-23|34|43
13	X13b	32346862	G	T	SpliceAI=T|BRCA2|0.02|0.00|0.00|0.00|10|-35|23|34
13	X13b	32346863	T	A	SpliceAI=A|BRCA2|0.00|0.00|0.00|0.00|-36|9|33|20
13	X13b	32346863	T	C	SpliceAI=C|BRCA2|0.00|0.00|0.00|0.00|-36|9|33|22
13	X13b	32346863	T	G	SpliceAI=G|BRCA2|0.00|0.00|0.00|0.00|-36|9|33|20
13	X13b	32346864	T	A	SpliceAI=A|BRCA2|0.00|0.00|0.00|0.00|2|8|-3|32
13	X13b	32346864	T	C	SpliceAI=C|BRCA2|0.00|0.00|0.00|0.00|8|-25|32|29
13	X13b	32346864	T	G	SpliceAI=G|BRCA2|0.00|0.00|0.00|0.00|-37|8|32|21
13	X13b	32346865	T	A	SpliceAI=A|BRCA2|0.00|0.00|0.00|0.00|-38|7|31|20
13	X13b	32346865	T	C	SpliceAI=C|BRCA2|0.00|0.00|0.00|0.00|-38|7|31|20
13	X13b	32346865	T	G	SpliceAI=G|BRCA2|0.00|0.00|0.00|0.00|-38|7|31|20
13	X13b	32346866	C	A	SpliceAI=A|BRCA2|0.00|0.00|0.00|0.00|-43|-39|19|30
13	X13b	32346866	C	G	SpliceAI=G|BRCA2|0.00|0.00|0.00|0.00|-43|-39|-5|30
13	X13b	32346866	C	T	SpliceAI=T|BRCA2|0.02|0.01|0.00|0.01|6|-39|17|30
13	X13b	32346867	T	A	SpliceAI=A|BRCA2|0.00|0.00|0.00|0.00|-40|5|29|26
13	X13b	32346867	T	C	SpliceAI=C|BRCA2|0.00|0.00|0.00|0.00|-40|-28|29|-28
13	X13b	32346867	T	G	SpliceAI=G|BRCA2|0.00|0.00|0.00|0.00|-40|5|29|16
13	X13b	32346868	T	A	SpliceAI=A|BRCA2|0.00|0.00|0.00|0.00|-41|4|28|29
13	X13b	32346868	T	C	SpliceAI=C|BRCA2|0.00|0.00|0.00|0.00|-41|-31|28|-41
13	X13b	32346868	T	G	SpliceAI=G|BRCA2|0.00|0.00|0.00|0.00|-41|4|28|15
13	X13b	32346869	T	A	SpliceAI=A|BRCA2|0.00|0.00|0.00|0.00|-42|3|27|24
13	X13b	32346869	T	C	SpliceAI=C|BRCA2|0.00|0.00|0.00|0.00|-42|3|27|24
13	X13b	32346869	T	G	SpliceAI=G|BRCA2|0.00|0.01|0.00|0.00|-42|3|27|24
13	X13b	32346870	A	C	SpliceAI=C|BRCA2|0.00|0.01|0.00|0.00|-43|2|26|13
13	X13b	32346870	A	G	SpliceAI=G|BRCA2|0.00|0.01|0.00|0.00|-43|2|26|15
13	X13b	32346870	A	T	SpliceAI=T|BRCA2|0.00|0.01|0.00|0.00|-43|2|26|13
13	X13b	32346871	G	A	SpliceAI=A|BRCA2|0.00|0.01|0.00|0.00|3|1|24|25
13	X13b	32346871	G	C	SpliceAI=C|BRCA2|0.06|0.01|0.00|0.00|3|1|12|14
13	X13b	32346871	G	T	SpliceAI=T|BRCA2|0.01|0.01|0.00|0.01|3|-44|12|25
13	X13b	32346872	A	C	SpliceAI=C|BRCA2|0.00|0.00|0.00|0.00|-45|0|24|-45
13	X13b	32346872	A	G	SpliceAI=G|BRCA2|0.05|0.01|0.00|0.01|0|-45|11|24
13	X13b	32346872	A	T	SpliceAI=T|BRCA2|0.00|0.00|0.00|0.00|24|0|13|24
13	X13b	32346873	G	A	SpliceAI=A|BRCA2|0.00|0.00|0.00|0.00|2|-46|12|23
13	X13b	32346873	G	C	SpliceAI=C|BRCA2|0.00|0.00|0.00|0.00|-1|-46|12|23
13	X13b	32346873	G	T	SpliceAI=T|BRCA2|0.01|0.00|0.00|0.00|-1|-46|12|23
13	X13b	32346874	C	A	SpliceAI=A|BRCA2|0.00|0.00|0.00|0.00|0|-2|22|19
13	X13b	32346874	C	G	SpliceAI=G|BRCA2|0.00|0.00|0.00|0.00|-47|-2|22|11
13	X13b	32346874	C	T	SpliceAI=T|BRCA2|0.00|0.00|0.00|0.00|22|-47|9|22
13	X13b	32346875	C	A	SpliceAI=A|BRCA2|0.00|0.01|0.00|0.01|2|-48|2|21
13	X13b	32346875	C	G	SpliceAI=G|BRCA2|0.00|0.00|0.00|0.00|-48|-3|21|10
13	X13b	32346875	C	T	SpliceAI=T|BRCA2|0.00|0.00|0.00|0.00|21|-3|18|21
13	X13b	32346876	G	A	SpliceAI=A|BRCA2|0.00|0.01|0.00|0.01|-2|-49|9|20
13	X13b	32346876	G	C	SpliceAI=C|BRCA2|0.00|0.01|0.00|0.01|20|-49|9|20
13	X13b	32346876	G	T	SpliceAI=T|BRCA2|0.00|0.01|0.00|0.01|20|-49|9|20
13	X13b	32346877	A	C	SpliceAI=C|BRCA2|0.00|0.00|0.00|0.00|-3|-50|8|19
13	X13b	32346877	A	G	SpliceAI=G|BRCA2|0.00|0.00|0.00|0.00|-5|-50|19|8
13	X13b	32346877	A	T	SpliceAI=T|BRCA2|0.00|0.00|0.00|0.00|-3|-50|8|19
13	X13b	32346878	T	A	SpliceAI=A|BRCA2|0.00|0.00|0.00|0.00|-6|-39|18|7
13	X13b	32346878	T	C	SpliceAI=C|BRCA2|0.01|0.00|0.00|0.00|-6|18|18|7
13	X13b	32346878	T	G	SpliceAI=G|BRCA2|0.00|0.00|0.00|0.00|-6|18|18|7
13	X13b	32346879	T	A	SpliceAI=A|BRCA2|0.00|0.00|0.00|0.00|-40|-7|17|6
13	X13b	32346879	T	C	SpliceAI=C|BRCA2|0.00|0.00|0.00|0.00|-7|-43|17|6
13	X13b	32346879	T	G	SpliceAI=G|BRCA2|0.00|0.00|0.00|0.00|-7|17|17|6
13	X13b	32346880	A	C	SpliceAI=C|BRCA2|0.00|0.00|0.00|0.00|-8|-41|16|5
13	X13b	32346880	A	G	SpliceAI=G|BRCA2|0.00|0.00|0.00|0.00|-8|-41|25|5
13	X13b	32346880	A	T	SpliceAI=T|BRCA2|0.00|0.00|0.00|0.00|5|-8|5|16
13	X13b	32346881	C	A	SpliceAI=A|BRCA2|0.00|0.00|0.00|0.00|4|-9|4|15
13	X13b	32346881	C	G	SpliceAI=G|BRCA2|0.00|0.00|0.00|0.00|-9|-42|2|15
13	X13b	32346881	C	T	SpliceAI=T|BRCA2|0.00|0.00|0.00|0.00|15|-9|27|15
13	X13b	32346883	T	A	SpliceAI=A|BRCA2|0.00|0.00|0.00|0.00|-11|-44|13|2
13	X13b	32346883	T	C	SpliceAI=C|BRCA2|0.00|0.00|0.00|0.00|-11|13|13|2
13	X13b	32346883	T	G	SpliceAI=G|BRCA2|0.01|0.00|0.00|0.00|-11|2|13|2
13	X13b	32346884	G	A	SpliceAI=A|BRCA2|0.00|0.00|0.00|0.00|2|-12|1|12
13	X13b	32346884	G	C	SpliceAI=C|BRCA2|0.00|0.00|0.00|0.00|-12|1|12|1
13	X13b	32346884	G	T	SpliceAI=T|BRCA2|0.00|0.00|0.00|0.00|-2|-12|12|-1
13	X13b	32346885	T	A	SpliceAI=A|BRCA2|0.00|0.00|0.00|0.00|-13|-11|11|0
13	X13b	32346885	T	C	SpliceAI=C|BRCA2|0.00|0.00|0.00|0.00|-13|-11|11|0
13	X13b	32346885	T	G	SpliceAI=G|BRCA2|0.00|0.00|0.00|0.00|-13|-46|11|-2
13	X13b	32346886	G	A	SpliceAI=A|BRCA2|0.00|0.00|0.00|0.00|2|-47|10|-1
13	X13b	32346886	G	C	SpliceAI=C|BRCA2|0.00|0.00|0.00|0.00|-14|-1|10|-1
13	X13b	32346886	G	T	SpliceAI=T|BRCA2|0.00|0.00|0.00|0.00|-40|-14|9|-1
13	X13b	32346887	T	A	SpliceAI=A|BRCA2|0.01|0.00|0.00|0.00|-15|-48|9|-2
13	X13b	32346887	T	C	SpliceAI=C|BRCA2|0.00|0.00|0.00|0.00|-15|-2|9|-2
13	X13b	32346887	T	G	SpliceAI=G|BRCA2|0.01|0.00|0.00|0.00|-15|-2|9|-2
13	X13b	32346888	A	C	SpliceAI=C|BRCA2|0.00|0.00|0.00|0.00|-16|-49|8|-3
13	X13b	32346888	A	G	SpliceAI=G|BRCA2|0.00|0.00|0.00|0.00|-16|-3|8|-3
13	X13b	32346888	A	T	SpliceAI=T|BRCA2|0.00|0.00|0.00|0.00|14|-16|5|-3
13	X13b	32346889	C	A	SpliceAI=A|BRCA2|0.00|0.00|0.00|0.00|-50|-17|4|7
13	X13b	32346889	C	G	SpliceAI=G|BRCA2|0.00|0.00|0.00|0.00|1|-17|3|7
13	X13b	32346889	C	T	SpliceAI=T|BRCA2|0.00|0.00|0.03|0.00|-50|-17|-4|7
13	X13b	32346890	C	A	SpliceAI=A|BRCA2|0.00|0.00|0.00|0.00|2|-18|2|6
13	X13b	32346890	C	G	SpliceAI=G|BRCA2|0.00|0.00|0.00|0.00|-18|7|-5|3
13	X13b	32346890	C	T	SpliceAI=T|BRCA2|0.00|0.00|0.00|0.00|12|-18|6|-5
13	X13b	32346891	C	A	SpliceAI=A|BRCA2|0.00|0.00|0.00|0.00|-19|-6|1|-6
13	X13b	32346891	C	G	SpliceAI=G|BRCA2|0.00|0.00|0.00|0.00|-19|-6|5|-6
13	X13b	32346891	C	T	SpliceAI=T|BRCA2|0.00|0.00|0.00|0.00|-19|-6|5|-6
13	X13b	32346892	T	A	SpliceAI=A|BRCA2|0.00|0.00|0.00|0.00|-20|-7|4|-7
13	X13b	32346892	T	C	SpliceAI=C|BRCA2|0.00|0.00|0.00|0.00|-20|-7|13|-7
13	X13b	32346892	T	G	SpliceAI=G|BRCA2|0.00|0.00|0.00|0.00|-20|-7|-1|-7
13	X13b	32346893	T	A	SpliceAI=A|BRCA2|0.00|0.00|0.00|0.00|-21|-8|-3|3
13	X13b	32346893	T	C	SpliceAI=C|BRCA2|0.00|0.00|0.00|0.00|-21|-8|3|-8
13	X13b	32346893	T	G	SpliceAI=G|BRCA2|0.00|0.00|0.01|0.00|-21|-19|-1|3
13	X13b	32346894	T	A	SpliceAI=A|BRCA2|0.00|0.00|0.00|0.00|-22|-9|2|-9
13	X13b	32346894	T	C	SpliceAI=C|BRCA2|0.00|0.00|0.00|0.00|-22|-9|2|-9
13	X13b	32346894	T	G	SpliceAI=G|BRCA2|0.00|0.00|0.00|0.00|-22|-10|-1|2
13	X13b	32346895	C	A	SpliceAI=A|BRCA2|0.00|0.00|0.00|0.00|2|-23|1|-10
13	X13b	32346895	C	G	SpliceAI=G|BRCA2|0.00|0.00|0.00|0.00|1|-23|-10|1
13	X13b	32346895	C	T	SpliceAI=T|BRCA2|0.00|0.00|0.00|0.00|1|-23|-10|1
13	X13b	32346896	G	A	SpliceAI=A|BRCA2|0.00|0.00|0.00|0.71|0|-24|-11|0
13	X13b	32346896	G	C	SpliceAI=C|BRCA2|0.00|0.00|0.01|0.54|0|-24|-11|0
13	X13b	32346896	G	T	SpliceAI=T|BRCA2|0.00|0.00|0.01|0.79|0|-24|-11|0
13	X13b	32346897	G	A	SpliceAI=A|BRCA2|0.00|0.01|0.00|0.99|37|-25|-12|-1
13	X13b	32346897	G	C	SpliceAI=C|BRCA2|0.00|0.01|0.00|0.99|37|-25|-12|-1
13	X13b	32346897	G	T	SpliceAI=T|BRCA2|0.00|0.01|0.00|0.99|37|-25|-12|-1
13	X13b	32346898	T	A	SpliceAI=A|BRCA2|0.00|0.01|0.00|0.99|36|-26|-13|-2
13	X13b	32346898	T	C	SpliceAI=C|BRCA2|0.00|0.01|0.00|0.99|36|-26|-13|-2
13	X13b	32346898	T	G	SpliceAI=G|BRCA2|0.00|0.00|0.00|0.99|34|-26|-13|-2
13	X13b	32346899	A	C	SpliceAI=C|BRCA2|0.00|0.01|0.00|0.98|-3|-27|-14|-3
13	X13b	32346899	A	G	SpliceAI=G|BRCA2|0.00|0.00|0.00|0.05|-3|-27|-14|-3
13	X13b	32346899	A	T	SpliceAI=T|BRCA2|0.00|0.01|0.01|0.95|-3|-27|-14|-3
13	X13b	32346900	A	C	SpliceAI=C|BRCA2|0.00|0.00|0.00|0.05|-4|-28|-15|-4
13	X13b	32346900	A	G	SpliceAI=G|BRCA2|0.00|0.00|0.00|0.20|-4|-28|-15|-4
13	X13b	32346900	A	T	SpliceAI=T|BRCA2|0.00|0.00|0.00|0.20|-4|-28|-15|-4
13	X13b	32346901	G	A	SpliceAI=A|BRCA2|0.00|0.00|0.01|0.40|-5|-29|-16|-5
13	X13b	32346901	G	C	SpliceAI=C|BRCA2|0.00|0.00|0.01|0.68|-5|-29|-16|-5
13	X13b	32346901	G	T	SpliceAI=T|BRCA2|0.00|0.00|0.01|0.34|-5|-29|-16|-5
13	X13b	32346902	A	C	SpliceAI=C|BRCA2|0.00|0.00|0.00|0.00|-28|-30|-6|-17
13	X13b	32346902	A	G	SpliceAI=G|BRCA2|0.00|0.00|0.01|0.00|0|-30|-1|-6
13	X13b	32346902	A	T	SpliceAI=T|BRCA2|0.00|0.00|0.00|0.00|-28|-30|-6|-17
13	X13b	32346903	C	A	SpliceAI=A|BRCA2|0.00|0.00|0.00|0.00|-29|-31|-7|-10
13	X13b	32346903	C	G	SpliceAI=G|BRCA2|0.00|0.00|0.00|0.00|1|-31|-6|-7
13	X13b	32346903	C	T	SpliceAI=T|BRCA2|0.00|0.00|0.00|0.00|-1|-31|-2|-7

## Sheet: PAM modification
SpliceAI for synonymous PAM modifications
##INFO=<ID=SpliceAI,Number=.,Type=String,Description="SpliceAIv1.3.1 variant annotation. These include delta scores (DS) and delta positions (DP) for acceptor gain (AG), acceptor loss (AL), donor gain (DG), and donor loss (DL). Format: ALLELE|SYMBOL|DS_AG|DS_AL|DS_DG|DS_DL|DP_AG|DP_AL|DP_DG|DP_DL">
#CHROM	POS	ID	REF	ALT	QUAL	FILTER	INFO
13	32370422	Exon 19	G	A	.	.	SpliceAI=A|BRCA2|0.00|0.00|0.00|0.00|-20|45|11|-20
13	32346882	Exon13b	C	A	.	.	SpliceAI=A|BRCA2|0.00|0.00|0.00|0.00|2|-10|3|14
13	32346775	Exon13c	G	C	.	.	SpliceAI=C|BRCA2|0.00|0.00|0.00|0.00|13|-7|-34|-49
13	32363392	Exon 18_1974	C	A	.	.	SpliceAI=A|BRCA2|0.00|0.00|0.00|0.00|23|-22|-16|48
13	32363494	Exon 18_1976	C	A	.	.	SpliceAI=A|BRCA2|0.00|0.00|0.00|0.01|39|-22|-18|39
13	32319210	Exon 3	G	A	.	.	SpliceAI=A|BRCA2|0.00|0.00|0.00|0.00|19|0|-42|-1
